# Supplementary material for: Beneficial Effect of a Selective Adenosine A2A Receptor Antagonist in the APPswe/PS1dE9 Mouse Model of Alzheimer’s Disease
Source: Front Mol Neurosci. 2018 Jul 12;11:235. doi: 10.3389/fnmol.2018.00235 (PMC6052540; doi:10.3389/fnmol.2018.00235)
Supplement: Supplementary file 2 [file Table_2.XLSX]

## Sheet: Sheet0
Supplementary Table 2 : Functional Annotation
Categories	Diseases or Functions Annotation	# Molecules	p-Value	Molecules
Cellular Growth and Proliferation	proliferation of cells	177	1,25E-20	ADORA3,AIF1,ALOX5,ANG,Ang4,APOBEC1,AQP4,ARHGDIB,ATF3,B2M,BCL2A1,BCL3,C10orf54,C3,C3AR1,CAPN3,CARD11,CCL2,CCL3L3,CCL4,CCL5,CD14,CD180,CD300C,CD37,CD44,CD48,CD5,CD6,CD63,CD72,CD74,CD84,CD86,CD9,CHI3L1,CLEC7A,CLIC1,CSF1,CSF1R,CSF2RB,CTSC,CTSD,CTSH,CTSS,CTSZ,CX3CR1,CXCL10,CXCL16,CYBA,DAPP1,DDX58,DOK1,EIF2AK2,ELF4,ENTPD1,F11R,FBLIM1,FCER1G,FCGR2A,FCGR2B,FCGR3A/FCGR3B,FES,FYB,GCNT1,GFAP,GPNMB,GPR183,GP…
Cell Death and Survival	cell death	159	3,41E-17	ADORA3,AGPAT2,AIF1,ALOX5,ANG,Ang4,ARHGDIB,ATF3,B2M,BCL2A1,BCL3,C10orf54,C1QA,C3,C3AR1,C4A/C4B,CAPN3,CARD11,CCL2,CCL3L3,CCL4,CCL5,Ccl6,Ccl9,CD14,CD37,CD44,CD48,CD5,CD6,CD74,CD86,CD9,CFH,CHI3L1,CLEC5A,CSF1,CSF1R,CSF2RB,CTSD,CTSH,CTSS,CX3CR1,CXCL10,CYBA,DDX58,DHX58,EIF2AK2,ELF4,ENTPD1,FBLIM1,FCER1G,FCGR1A,FCGR2A,FCGR2B,FCGR3A/FCGR3B,FERMT3,FES,GCNT1,GFAP,Gm4836 (includes others),GPR65,GRN,GSDMD,H2-K…
Cellular Movement	cell movement	152	4,36E-35	ABI3,ADORA3,AIF1,ALOX5,Ang4,ANXA3,AQP4,ARHGDIB,ARPC1B,ATF3,BCL3,BIN2,C3,C3AR1,C4A/C4B,CAPG,CCL2,CCL3L3,CCL4,CCL5,Ccl6,Ccl9,CCRL2,CD14,CD44,CD48,CD63,CD74,CD86,CD9,CFH,CHI3L1,CLEC5A,CLEC7A,CSF1,CSF1R,CSF2RB,CTSC,CTSH,CTSS,CTSZ,CX3CR1,CXCL10,CXCL16,CXCL6,DDX58,DOK1,EBF3,EIF2AK2,ELF4,ENTPD1,F11R,FBLIM1,FCER1G,FCGR2A,FCGR2B,FCGR3A/FCGR3B,FERMT3,FES,FLNC,FYB,GCNT1,GFAP,GMFG,GPNMB,GPR183,GPR34,GPSM3,GR…
Cellular Movement	migration of cells	142	4,36E-35	ABI3,ADORA3,AIF1,ALOX5,Ang4,ANXA3,AQP4,ARHGDIB,ATF3,BCL3,C3,C3AR1,C4A/C4B,CAPG,CCL2,CCL3L3,CCL4,CCL5,Ccl6,Ccl9,CCRL2,CD14,CD44,CD48,CD63,CD74,CD86,CD9,CFH,CHI3L1,CLEC5A,CLEC7A,CSF1,CSF1R,CSF2RB,CTSC,CTSH,CTSS,CTSZ,CX3CR1,CXCL10,CXCL16,CXCL6,DDX58,DOK1,EBF3,EIF2AK2,ELF4,F11R,FBLIM1,FCER1G,FCGR2A,FCGR2B,FCGR3A/FCGR3B,FERMT3,FES,FLNC,FYB,GCNT1,GFAP,GMFG,GPNMB,GPR183,GPR34,GPSM3,GRN,HAVCR2,HCAR2,HCK,…
Tissue Morphology	quantity of cells	140	8,59E-38	ADORA3,ALOX5,APOBEC1,ARHGDIB,ATF3,B2M,BCL2A1,BCL3,Bst2,C1QA,C3,C3AR1,C4A/C4B,CARD11,CCL2,CCL3L3,CCL4,CCL5,Ccl9,CD180,Cd33,CD44,CD48,CD5,CD63,CD72,CD74,CD84,CD86,CD9,CFH,CHI3L1,CLEC7A,CSF1,CSF1R,CSF2RB,CTSD,CTSS,CX3CR1,CXCL10,CXCL16,CXCL6,DAPP1,DDX58,DOK1,EIF2AK2,ELF4,ENTPD1,FBLIM1,FCER1G,FCGR1A,FCGR2A,FCGR2B,FERMT3,FES,FLNC,FYB,GCNT1,GPNMB,GPR183,GRN,HAVCR2,HCK,HCLS1,HCST,HEXB,HLA-A,HLA-DQB1,HMOX…
Cell Death and Survival	apoptosis	131	7,87E-16	ADORA3,AGPAT2,AIF1,ALOX5,ANG,Ang4,ARHGDIB,ATF3,B2M,BCL2A1,BCL3,C1QA,C3,C3AR1,CAPN3,CCL2,CCL3L3,CCL4,CCL5,Ccl6,Ccl9,CD14,CD44,CD48,CD5,CD74,CD9,CFH,CHI3L1,CLEC5A,CSF1,CSF1R,CSF2RB,CTSD,CTSH,CTSS,CXCL10,CYBA,DDX58,DHX58,EIF2AK2,ELF4,ENTPD1,FBLIM1,FCER1G,FCGR1A,FCGR2B,FCGR3A/FCGR3B,FES,Gm4836 (includes others),GPR65,GRN,HAVCR2,HCAR2,HCK,HCLS1,HCST,HEXB,HK2,HLA-DQB1,HMOX1,HPGD,HPGDS,ICAM1,IFI16,IFIT3…
Cell Death and Survival	necrosis	128	2,41E-14	ADORA3,AGPAT2,ALOX5,ANG,Ang4,ATF3,B2M,BCL2A1,BCL3,C10orf54,C1QA,C3,C3AR1,CAPN3,CARD11,CCL2,CCL3L3,CCL4,CCL5,Ccl9,CD14,CD44,CD48,CD5,CD74,CD86,CD9,CFH,CHI3L1,CSF1,CSF1R,CSF2RB,CTSD,CTSS,CX3CR1,CXCL10,CYBA,DDX58,DHX58,EIF2AK2,ENTPD1,FCER1G,FCGR1A,FCGR2B,FCGR3A/FCGR3B,FES,GCNT1,GFAP,Gm4836 (includes others),GPR65,GRN,HAVCR2,HCAR2,HCK,HCLS1,HCST,HK2,HLA-DQB1,HMOX1,ICAM1,IFI16,IGF1,IGHM,IKZF1,IL21R,IN…
Cellular Development	differentiation of cells	126	5,72E-19	ADORA3,ALOX5,ANG,ARPP21,ATF3,B2M,BCL2A1,BCL3,C10orf54,C1QC,C3,C3AR1,CAPN3,CARD11,CCL2,CCL3L3,CCL5,Ccl9,CD14,CD44,CD6,CD63,CD72,CD74,CD86,CD9,CHI3L1,CLEC5A,CLIC1,CSF1,CSF1R,CSF2RB,CXCL10,DDX58,EBF3,EIF2AK2,ELF4,F11R,FBLIM1,FCER1G,FCGR1A,FCGR2B,FES,FLNC,GCNT1,GFAP,Gm4836 (includes others),GPNMB,GPR183,GRN,HAVCR2,HCLS1,HCST,HHEX,HK3,HLA-DOA,HLA-DQB1,HMOX1,ICAM1,IFI16,IGF1,IGHM,IKZF1,IL10RA,IL13RA1,I…
Cell-To-Cell Signaling and Interaction	activation of cells	126	3,15E-58	ANG,AQP4,ATF3,B2M,BCL2A1,BCL3,C10orf54,C1QA,C3,C3AR1,C4A/C4B,CARD11,CCL2,CCL4,CCL5,Ccl6,Ccl9,CD14,CD180,CD37,CD44,CD48,CD5,CD6,CD63,CD72,CD74,CD84,CD86,CD9,CFH,CHI3L1,CLEC5A,CLEC7A,CLIC1,CSF1,CSF1R,CSF2RB,CTSH,CTSS,CX3CR1,CXCL10,CXCL6,DAPP1,DDX58,EIF2AK2,ENTPD1,F2RL2,FCER1G,FCGR1A,FCGR2A,FCGR2B,FCGR3A/FCGR3B,GFAP,GPNMB,GRN,HAVCR2,HCK,HLA-A,HLA-DMB,HLA-DOA,HLA-DQB1,HMOX1,ICAM1,IFI16,IGF1,IGHM,IL10…
Hematological System Development and Function, Tissue Morphology	quantity of blood cells	125	3,73E-54	ADORA3,ALOX5,APOBEC1,ARHGDIB,ATF3,B2M,BCL2A1,BCL3,Bst2,C1QA,C3,C3AR1,C4A/C4B,CARD11,CCL2,CCL3L3,CCL4,CCL5,Ccl9,CD180,Cd33,CD44,CD48,CD5,CD72,CD74,CD84,CD86,CD9,CFH,CHI3L1,CLEC7A,CSF1,CSF1R,CSF2RB,CTSD,CTSS,CX3CR1,CXCL10,CXCL16,CXCL6,DAPP1,DDX58,DOK1,EIF2AK2,ELF4,FCER1G,FCGR1A,FCGR2A,FCGR2B,FERMT3,FES,FYB,GCNT1,GPR183,HAVCR2,HCK,HCLS1,HCST,HEXB,HLA-A,HLA-DQB1,HMOX1,ICAM1,IGF1,IGHM,IKZF1,IL10RA,IL1…
Immunological Disease	systemic autoimmune syndrome	124	1,03E-47	AIF1,ALOX5,ANG,ARHGDIB,B2M,Bcl2a1c,C1QA,C3,C3AR1,C4A/C4B,CAPG,CCL2,CCL3L3,CCL4,CCL5,Ccl6,Ccl9,CCRL2,CD180,CD300C,CD44,CD5,CD6,CD68,CD74,CD84,CD86,CFH,CHI3L1,CSF1,CSF2RB,CTSC,CTSS,CX3CR1,CXCL10,CXCL16,CXCL6,F11R,FCER1G,FCGR1A,FCGR2A,FCGR2B,FCGR3A/FCGR3B,FES,GBP4,GBP6,GFAP,Gm4951,GPNMB,GPR65,GPSM3,GRN,GUSB,H2-Q8,HAVCR2,HCK,HCLS1,HCST,HEXA,HLA-A,HLA-DMB,HLA-DOA,HLA-DQB1,HMOX1,ICAM1,IFI16,Ifi27l2a/If…
Hematological System Development and Function, Tissue Morphology	quantity of leukocytes	119	6,65E-55	ADORA3,ALOX5,APOBEC1,ARHGDIB,ATF3,B2M,BCL2A1,BCL3,Bst2,C1QA,C3,C3AR1,C4A/C4B,CARD11,CCL2,CCL3L3,CCL4,CCL5,Ccl9,CD180,CD44,CD48,CD5,CD72,CD74,CD84,CD86,CFH,CHI3L1,CLEC7A,CSF1,CSF1R,CSF2RB,CTSD,CTSS,CX3CR1,CXCL10,CXCL16,CXCL6,DAPP1,DDX58,DOK1,ELF4,FCER1G,FCGR1A,FCGR2A,FCGR2B,FERMT3,FES,FYB,GCNT1,GPR183,HAVCR2,HCK,HCLS1,HCST,HEXB,HLA-A,HLA-DQB1,HMOX1,ICAM1,IGF1,IGHM,IKZF1,IL10RA,IL13RA1,IL21R,INPP5D…
Cancer, Hematological Disease, Organismal Injury and Abnormalities	lymphohematopoietic neoplasia	119	1,22E-12	ADORA3,ALDH1L2,ALOX5,ARHGAP9,ASAP3,B2M,BCL3,C3,C4A/C4B,CARD11,CCL2,CCL4,CCL5,Ccl6,Ccl9,CD14,CD180,CD44,CD48,CD5,CD63,CD68,CD74,CD86,CSF1R,CSF2RB,CTSC,CTSH,CXCL10,CXCL16,CXCL6,DDX58,DOK1,EBF3,EIF2AK2,F11R,FAM46C,FCER1G,FCGR1A,FCGR2A,FCGR2B,FCGR3A/FCGR3B,FLNC,FRRS1,FYB,GFAP,GRN,HCK,HK3,HLA-A,HLA-DQB1,HMOX1,HVCN1,ICAM1,IFI35,IFIT3,IGF1,IGHM,IKZF1,IL13RA1,IL21R,INPP5D,IRF7,IRF8,ISG15,ITGAX,ITGB2,ITGB…
Cancer, Hematological Disease, Organismal Injury and Abnormalities	hematological neoplasia	118	1,75E-12	ADORA3,ALDH1L2,ALOX5,ARHGAP9,ASAP3,B2M,BCL3,C3,C4A/C4B,CARD11,CCL2,CCL4,CCL5,Ccl6,Ccl9,CD14,CD180,CD44,CD48,CD5,CD63,CD68,CD74,CD86,CSF1R,CSF2RB,CTSC,CTSH,CXCL10,CXCL16,CXCL6,DDX58,DOK1,EBF3,EIF2AK2,F11R,FAM46C,FCER1G,FCGR1A,FCGR2A,FCGR2B,FCGR3A/FCGR3B,FLNC,FRRS1,FYB,GFAP,GRN,HCK,HK3,HLA-A,HLA-DQB1,HMOX1,HVCN1,ICAM1,IFI35,IFIT3,IGF1,IGHM,IKZF1,IL13RA1,IL21R,INPP5D,IRF7,IRF8,ISG15,ITGAX,ITGB2,ITGB…
Metabolic Disease	glucose metabolism disorder	117	1,79E-35	AGPAT2,AIF1,ATF3,B2M,Bcl2a1c,C1QA,C3,C3AR1,C4A/C4B,CAPG,CAPN3,CCL2,CCL3L3,CCL4,CCL5,Ccl6,Ccl9,CCRL2,CD180,CD300C,CD44,CD5,CD74,CD84,CD86,CFH,CHI3L1,CPNE4,CTSH,CTSS,CX3CR1,CXCL10,CXCL16,CYBA,EIF2AK2,FCER1G,FCGR1A,FCGR2A,FCGR2B,FCGR3A/FCGR3B,GBP4,GBP6,GFAP,Gm4951,GPNMB,GPR65,GPSM3,HAVCR2,HCAR2,HCLS1,HCST,HHEX,HK2,HLA-A,HLA-DMB,HLA-DOA,HLA-DQB1,HPGD,ICAM1,IFI16,Ifi27l2a/Ifi27l2b,IFIT1B,IFIT3,IFITM3,…
Organismal Survival	morbidity or mortality	115	6,26E-12	ADORA3,AGPAT2,ALOX5,APOBEC1,AQP4,ARHGDIB,ATF3,B2M,BCL2A1,BCL3,C1QA,C3,C3AR1,C4A/C4B,CCL3L3,Ccl6,CD14,CD44,CD68,CD74,CFH,CLEC7A,CSF1,CSF1R,CTSD,CX3CR1,CXCL10,CXCL6,DDX58,DHX58,EIF2AK2,FBLIM1,FCER1G,FCGR2B,FERMT3,FES,FLNC,GFAP,GPNMB,GRN,HAVCR2,HCK,HCST,HEXA,HEXB,HHEX,HK2,HLA-A,HMOX1,HPGD,ICAM1,IGF1,IGHM,INPP5D,IRF5,IRF7,IRF8,IRF9,Irgm1,ISG15,ITGB2,JAM2,LAMC2,LAT2,LCP1,LCP2,LGALS3,LPL,LYZ,MLXIPL,MSN…
Infectious Diseases	Viral Infection	115	1,53E-26	ADORA3,ALOX5,APBB1IP,ARHGDIB,ARPC1B,B2M,BCL3,Bst2,C3,C3AR1,C4A/C4B,CAPN3,CCL2,CCL3L3,CCL4,CCL5,CD14,CD44,CD48,CD63,CD74,CD86,CD9,CH25H,CSF1,CSF2RB,CTSS,CTSZ,CXCL10,DDX58,DHX58,EDEM1,EIF2AK2,F11R,FBLIM1,FCGR1A,FCGR2A,FCGR2B,FCGR3A/FCGR3B,FERMT3,H2-L,HAVCR2,HCK,HLA-A,HLA-DOA,HLA-DQB1,HMOX1,HPGD,ICAM1,IFI35,IFIT3,IFITM3,IGF1,IGHM,IL10RA,IRF5,IRF7,IRF8,IRF9,ISG15,ITGB2,ITGB5,LAPTM5,LCP2,LGALS3,LGALS9…
Connective Tissue Disorders, Inflammatory Disease, Organismal Injury and Abnormalities, Skeletal and Muscular Disorders	Rheumatic Disease	113	3,27E-37	ADORA3,AIF1,ALOX5,ANG,ARHGDIB,B2M,BCL3,C1QA,C1QB,C3,C3AR1,C4A/C4B,CCL2,CCL3L3,CCL4,CCL5,Ccl6,Ccl9,CCRL2,CD180,CD300C,CD44,CD6,CD68,CD72,CD74,CD86,CHI3L1,CLEC5A,CSF1,CSF1R,CSF2RB,CTSC,CTSS,CX3CR1,CXCL10,CXCL16,CXCL6,F11R,FCER1G,FCGR1A,FCGR2A,FCGR2B,FCGR3A/FCGR3B,FES,GBP6,GFAP,GPSM3,GRN,GUSB,H2-Q8,HAVCR2,HCK,HCLS1,HEXA,HLA-A,HLA-DMB,HLA-DOA,HLA-DQB1,HMOX1,ICAM1,IGF1,IGHM,IKZF1,IL10RA,IL21R,INPP5D,I…
Endocrine System Disorders, Gastrointestinal Disease, Metabolic Disease, Organismal Injury and Abnormalities	diabetes mellitus	111	5,58E-39	AIF1,B2M,Bcl2a1c,C3,C3AR1,C4A/C4B,CAPG,CAPN3,CCL2,CCL3L3,CCL4,CCL5,Ccl6,Ccl9,CCRL2,CD180,CD300C,CD44,CD5,CD74,CD84,CD86,CFH,CHI3L1,CPNE4,CTSH,CTSS,CX3CR1,CXCL10,CXCL16,CYBA,FCER1G,FCGR1A,FCGR2A,FCGR2B,FCGR3A/FCGR3B,GBP4,GBP6,GFAP,Gm4951,GPNMB,GPR65,GPSM3,HAVCR2,HCAR2,HCLS1,HCST,HHEX,HK2,HLA-A,HLA-DMB,HLA-DOA,HLA-DQB1,HPGD,ICAM1,IFI16,Ifi27l2a/Ifi27l2b,IFIT1B,IFIT3,IFITM3,IGF1,IGHM,Iigp1,IL10RA,IL…
Cancer, Hematological Disease, Organismal Injury and Abnormalities	lymphohematopoietic cancer	111	1,35E-10	ADORA3,ALDH1L2,ALOX5,ARHGAP9,ASAP3,B2M,BCL3,C3,C4A/C4B,CARD11,CCL2,CCL4,CCL5,CD14,CD180,CD44,CD48,CD5,CD63,CD68,CD74,CD86,CSF1R,CSF2RB,CTSH,CXCL10,CXCL16,DDX58,DOK1,EBF3,EIF2AK2,F11R,FAM46C,FCER1G,FCGR1A,FCGR2A,FCGR2B,FCGR3A/FCGR3B,FLNC,FRRS1,FYB,GFAP,GRN,HCK,HK3,HLA-A,HLA-DQB1,HMOX1,HVCN1,ICAM1,IFI35,IFIT3,IGF1,IGHM,IKZF1,IL13RA1,IL21R,INPP5D,IRF7,IRF8,ISG15,ITGAX,ITGB2,ITGB5,KRTAP11-1,LAMC2,LAT…
Cancer, Hematological Disease, Organismal Injury and Abnormalities	hematologic cancer	110	1,76E-10	ADORA3,ALDH1L2,ALOX5,ARHGAP9,ASAP3,B2M,BCL3,C3,C4A/C4B,CARD11,CCL2,CCL4,CCL5,CD14,CD180,CD44,CD48,CD5,CD63,CD68,CD74,CD86,CSF1R,CSF2RB,CTSH,CXCL10,CXCL16,DDX58,DOK1,EBF3,EIF2AK2,F11R,FAM46C,FCER1G,FCGR1A,FCGR2A,FCGR2B,FCGR3A/FCGR3B,FLNC,FRRS1,FYB,GFAP,GRN,HCK,HK3,HLA-A,HLA-DQB1,HMOX1,HVCN1,ICAM1,IFI35,IFIT3,IGF1,IGHM,IKZF1,IL13RA1,IL21R,INPP5D,IRF7,IRF8,ISG15,ITGAX,ITGB2,ITGB5,KRTAP11-1,LAMC2,LAT…
Organismal Survival	organismal death	110	1,51E-10	ADORA3,AGPAT2,ALOX5,APOBEC1,AQP4,ARHGDIB,ATF3,B2M,BCL2A1,BCL3,C1QA,C3,C3AR1,C4A/C4B,CCL3L3,Ccl6,CD14,CD44,CD68,CD74,CFH,CLEC7A,CSF1,CSF1R,CTSD,CX3CR1,CXCL10,DDX58,DHX58,EIF2AK2,FBLIM1,FCER1G,FCGR2B,FERMT3,FES,FLNC,GFAP,GPNMB,GRN,HAVCR2,HCK,HCST,HEXA,HEXB,HHEX,HK2,HMOX1,HPGD,ICAM1,IGF1,IGHM,INPP5D,IRF5,IRF7,IRF8,IRF9,Irgm1,ISG15,ITGB2,JAM2,LAMC2,LAT2,LCP1,LCP2,LGALS3,LPL,LYZ,MLXIPL,MSN,MYLK3,NAGLU…
Cellular Movement, Immune Cell Trafficking	leukocyte migration	108	4,55E-47	ADORA3,AIF1,ALOX5,BCL3,C3,C3AR1,C4A/C4B,CAPG,CCL2,CCL3L3,CCL4,CCL5,Ccl6,Ccl9,CCRL2,CD14,CD44,CD48,CD63,CD74,CD86,CD9,CFH,CHI3L1,CLEC5A,CLEC7A,CSF1,CSF1R,CSF2RB,CTSC,CTSS,CTSZ,CX3CR1,CXCL10,CXCL16,CXCL6,DDX58,ELF4,F11R,FCER1G,FCGR2A,FCGR2B,FCGR3A/FCGR3B,FERMT3,FYB,GCNT1,GFAP,GPR183,GPR34,GPSM3,GRN,HCAR2,HCK,HCLS1,HLA-A,HMOX1,ICAM1,IGF1,IL10RA,IL21R,INPP5D,IRF5,IRF7,Irgm1,ITGAX,ITGB2,JAM2,LAG3,LCP1…
Cancer, Organismal Injury and Abnormalities	Lymphoid Cancer and Tumors	108	1,31E-10	ADORA3,ALDH1L2,ALOX5,ARHGAP9,ASAP3,B2M,BCL3,C3,C4A/C4B,CARD11,CCL2,CCL4,Ccl6,Ccl9,CD14,CD180,CD44,CD48,CD5,CD63,CD68,CD74,CD86,CSF1R,CSF2RB,CTSC,CTSH,CXCL10,CXCL16,CXCL6,DDX58,EBF3,EIF2AK2,FCER1G,FCGR2A,FCGR2B,FCGR3A/FCGR3B,FLNC,GFAP,GRN,HCK,HK3,HLA-DQB1,HVCN1,ICAM1,IFI35,IFIT3,IGF1,IGHM,IKZF1,IL13RA1,IL21R,INPP5D,IRF7,IRF8,ISG15,ITGAX,ITGB2,ITGB5,KRTAP11-1,LAMC2,LAT2,LCP1,LILRB4,LYZ,MAMDC2,MLXIP…
Inflammatory Response, Organismal Injury and Abnormalities	inflammation of organ	106	3,07E-28	ADGRE1,ADORA3,ALOX5,ANXA3,ATF3,B2M,BCL3,C10orf54,C1QA,C3,C3AR1,C4A/C4B,CAPG,CARD11,CCL2,CCL3L3,CCL4,CCL5,Ccl6,CD14,CD180,CD44,CD48,CD5,CD72,CD74,CD86,CFH,CH25H,CLEC7A,CSF1,CSF1R,CSF2RB,CTSD,CTSS,CX3CR1,CXCL10,CXCL16,CXCL6,DDX58,EIF2AK2,ENTPD1,FCER1G,FCGR1A,FCGR2A,FCGR2B,FCGR3A/FCGR3B,FRRS1,GFAP,HAVCR2,HCK,HCST,HLA-A,HLA-DQB1,HMOX1,HPGD,HPGDS,ICAM1,IGF1,IGHM,IL10RA,IL21R,INPP5D,IRF5,IRF9,Irgm1,ITG…
Cellular Function and Maintenance	cellular homeostasis	106	1,38E-21	AGPAT2,AQP4,B2M,BCL2A1,BCL3,C3,C3AR1,C4A/C4B,CAPN3,CARD11,CCL2,CCL3L3,CCL4,CCL5,CD5,CD6,CD72,CD74,CD86,CLEC7A,CLIC1,CSF2RB,CTSD,CXCL10,CXCL6,DOK1,EIF2AK2,ELF4,ENTPD1,F11R,FCER1G,FCGR1A,FCGR2A,FCGR2B,FCGR3A/FCGR3B,GPR183,HAVCR2,HCK,HEXB,HLA-A,HLA-DOA,HLA-DQB1,HMOX1,ICAM1,IGF1,IGHM,Iigp1,IKZF1,IL10RA,IL21R,IL4I1,INPP5D,IRF5,IRF8,Irgm1,ITGB2,LAG3,LAT2,LCP2,LGALS9B,LILRB4,LYL1,MLXIPL,NCF1,OAS1,PDCD1,…
Lymphoid Tissue Structure and Development, Tissue Morphology	quantity of lymphatic system cells	105	2,75E-50	APOBEC1,ARHGDIB,B2M,BCL2A1,BCL3,Bst2,C3,C3AR1,CARD11,CCL2,CCL4,CCL5,CD180,CD44,CD48,CD5,CD72,CD74,CD84,CD86,CD9,CHI3L1,CSF1,CSF1R,CSF2RB,CTSD,CTSS,CX3CR1,CXCL10,CXCL16,DAPP1,DDX58,DOK1,ELF4,FCER1G,FCGR1A,FCGR2A,FCGR2B,FES,FYB,GCNT1,GPR183,HAVCR2,HCK,HCLS1,HCST,HEXB,HLA-A,HLA-DQB1,ICAM1,IGF1,IGHM,IKZF1,IL10RA,IL13RA1,IL21R,INPP5D,IRF8,ISG15,ITGB2,JAM2,LAG3,LAIR1,LCP2,LGALS3,LGALS9B,LILRB4,LSP1,LYL…
Cell-To-Cell Signaling and Interaction, Hematological System Development and Function	activation of blood cells	105	1,19E-52	ATF3,B2M,BCL3,C10orf54,C1QA,C3,C3AR1,C4A/C4B,CARD11,CCL2,CCL4,CCL5,CD14,CD180,CD37,CD44,CD48,CD5,CD6,CD63,CD72,CD74,CD84,CD86,CFH,CHI3L1,CLEC5A,CLEC7A,CLIC1,CSF1,CSF1R,CSF2RB,CTSH,CTSS,CX3CR1,CXCL10,CXCL6,DAPP1,DDX58,ENTPD1,F2RL2,FCER1G,FCGR1A,FCGR2A,FCGR2B,FCGR3A/FCGR3B,GRN,HAVCR2,HCK,HLA-A,HLA-DMB,HLA-DOA,HLA-DQB1,HMOX1,ICAM1,IFI16,IGF1,IGHM,IL21R,INPP5D,IRF5,IRF8,ITGB2,LAG3,LAIR1,LAPTM5,LAT2,L…
Cellular Development, Cellular Growth and Proliferation	proliferation of blood cells	103	4,18E-44	AIF1,ARHGDIB,B2M,BCL2A1,BCL3,C10orf54,C3,CARD11,CCL2,CCL3L3,CCL4,CCL5,CD14,CD180,CD300C,CD37,CD44,CD48,CD5,CD6,CD72,CD74,CD84,CD86,CSF1,CSF1R,CSF2RB,CTSD,CTSZ,CXCL10,CXCL16,DAPP1,DOK1,EIF2AK2,ELF4,FCER1G,FCGR2A,FCGR2B,FCGR3A/FCGR3B,FYB,GCNT1,GPNMB,GPR183,HAVCR2,HCK,HCLS1,HLA-DMB,HLA-DQB1,HMOX1,HPGDS,ICAM1,IGF1,IGHM,IKZF1,IL10RA,IL13RA1,IL21R,IL4I1,INPP5D,IRF8,Irgm1,ISG15,ITGAX,ITGB2,LAG3,LAIR1,LA…
Connective Tissue Disorders, Inflammatory Disease, Inflammatory Response, Organismal Injury and Abnormalities, Skeletal and Muscular Disorders	inflammation of joint	103	1,45E-35	ADORA3,AIF1,ALOX5,ANG,ARHGDIB,B2M,BCL3,C1QA,C3,C3AR1,C4A/C4B,CCL2,CCL3L3,CCL4,CCL5,Ccl6,Ccl9,CCRL2,CD180,CD300C,CD44,CD6,CD68,CD72,CD74,CD86,CHI3L1,CLEC5A,CSF1,CSF1R,CSF2RB,CTSC,CTSS,CX3CR1,CXCL10,CXCL16,CXCL6,F11R,FCER1G,FCGR1A,FCGR2A,FCGR2B,FCGR3A/FCGR3B,FES,GBP6,GFAP,GPSM3,GRN,GUSB,H2-Q8,HAVCR2,HCK,HCLS1,HEXA,HLA-A,HLA-DMB,HLA-DOA,HLA-DQB1,HMOX1,ICAM1,IGF1,IGHM,IKZF1,IL10RA,IL21R,IP6K3,IRF5,IT…
Cell Morphology	morphology of cells	103	1,23E-11	AIF1,AQP4,ATF3,B2M,BCL3,C1QA,C3,C3AR1,CAPN3,CARD11,CCL2,CD180,CD44,CD5,CD68,CD84,CD86,CD9,CFH,CHI3L1,CSF1,CSF1R,CTSD,CTSZ,CX3CR1,CXCL10,DDX58,DOK1,ELF4,F11R,FBLIM1,FCER1G,FCGR2B,FERMT3,FES,FLNC,GCNT1,GFAP,GPNMB,GPR34,GPR65,GRN,HCK,HEXA,HEXB,HHEX,HK2,HLA-A,HLA-DQB1,ICAM1,IGF1,IGHM,IKZF1,INPP5D,IP6K3,IRF8,Irgm1,ITGB2,JAM2,LAT2,LCP1,LCP2,LGALS3,LILRB4,LPL,LSP1,MAN2B1,MSN,MYH2,MYLK3,NAGLU,NCF1,NPC2,P…
Hematological System Development and Function, Lymphoid Tissue Structure and Development, Tissue Morphology	quantity of lymphocytes	101	6,75E-50	APOBEC1,ARHGDIB,B2M,BCL2A1,BCL3,Bst2,C3,C3AR1,CARD11,CCL2,CCL4,CCL5,CD180,CD44,CD48,CD5,CD72,CD74,CD84,CD86,CHI3L1,CSF1,CSF1R,CSF2RB,CTSD,CTSS,CX3CR1,CXCL10,CXCL16,DAPP1,DDX58,DOK1,ELF4,FCER1G,FCGR1A,FCGR2A,FCGR2B,FES,FYB,GCNT1,GPR183,HAVCR2,HCLS1,HCST,HEXB,HLA-A,HLA-DQB1,ICAM1,IGF1,IGHM,IKZF1,IL10RA,IL13RA1,IL21R,INPP5D,IRF8,ISG15,ITGB2,LAG3,LAIR1,LCP2,LGALS3,LGALS9B,LILRB4,LSP1,LYL1,NLRC5,NPC2,…
Cellular Growth and Proliferation, Lymphoid Tissue Structure and Development	proliferation of lymphatic system cells	101	3,11E-45	AIF1,ARHGDIB,B2M,BCL2A1,BCL3,C10orf54,C3,CARD11,CCL2,CCL4,CCL5,CD14,CD180,CD300C,CD37,CD44,CD48,CD5,CD6,CD72,CD74,CD84,CD86,CHI3L1,CSF1,CSF1R,CSF2RB,CTSD,CTSZ,CXCL10,DAPP1,DOK1,EIF2AK2,ELF4,FCER1G,FCGR2A,FCGR2B,FCGR3A/FCGR3B,FYB,GCNT1,GPNMB,GPR183,HAVCR2,HCK,HCLS1,HLA-DMB,HLA-DQB1,HMOX1,HPGDS,ICAM1,IGF1,IGHM,IKZF1,IL13RA1,IL21R,IL4I1,INPP5D,IRF8,Irgm1,ISG15,ITGAX,ITGB2,LAG3,LAIR1,LAPTM5,LAT2,LCP1…
Cellular Development, Cellular Growth and Proliferation, Hematological System Development and Function, Lymphoid Tissue Structure and Development	proliferation of immune cells	101	2,29E-46	AIF1,ARHGDIB,B2M,BCL2A1,BCL3,C10orf54,C3,CARD11,CCL2,CCL4,CCL5,CD14,CD180,CD300C,CD37,CD44,CD48,CD5,CD6,CD72,CD74,CD84,CD86,CSF1,CSF1R,CSF2RB,CTSD,CTSZ,CXCL16,DAPP1,DOK1,EIF2AK2,ELF4,FCER1G,FCGR2A,FCGR2B,FCGR3A/FCGR3B,FYB,GCNT1,GPNMB,GPR183,HAVCR2,HCK,HCLS1,HLA-DMB,HLA-DQB1,HMOX1,HPGDS,ICAM1,IGF1,IGHM,IKZF1,IL10RA,IL13RA1,IL21R,IL4I1,INPP5D,IRF8,Irgm1,ISG15,ITGAX,ITGB2,LAG3,LAIR1,LAPTM5,LAT2,LCP1…
Cell-To-Cell Signaling and Interaction, Hematological System Development and Function, Immune Cell Trafficking, Inflammatory Response	activation of leukocytes	100	6,67E-51	ATF3,B2M,BCL3,C10orf54,C1QA,C3,C3AR1,C4A/C4B,CARD11,CCL2,CCL4,CCL5,CD14,CD180,CD37,CD44,CD48,CD5,CD6,CD63,CD72,CD74,CD84,CD86,CFH,CHI3L1,CLEC5A,CLEC7A,CSF1,CSF1R,CSF2RB,CTSH,CTSS,CX3CR1,CXCL10,CXCL6,DAPP1,DDX58,FCER1G,FCGR1A,FCGR2A,FCGR2B,FCGR3A/FCGR3B,GRN,HAVCR2,HCK,HLA-A,HLA-DMB,HLA-DOA,HLA-DQB1,HMOX1,ICAM1,IFI16,IGF1,IGHM,IL21R,INPP5D,IRF5,IRF8,ITGB2,LAG3,LAIR1,LAPTM5,LAT2,LCP2,LGALS3,LGALS3BP…
Inflammatory Disease	chronic inflammatory disorder	100	3,41E-31	ADORA3,AIF1,ALOX5,ANG,ARHGDIB,B2M,C1QA,C3,C3AR1,C4A/C4B,CAPG,CCL2,CCL4,CCL5,Ccl6,Ccl9,CCRL2,CD180,CD300C,CD44,CD6,CD68,CD74,CD86,CFH,CHI3L1,CSF1,CSF2RB,CTSC,CTSD,CX3CR1,CXCL10,CXCL16,CXCL6,CYBA,ENTPD1,F11R,FCGR1A,FCGR2A,FCGR2B,FCGR3A/FCGR3B,FES,FRRS1,GBP6,GFAP,GPSM3,GRN,GUSB,H2-Q8,HAVCR2,HCK,HCLS1,HEXA,HLA-A,HLA-DMB,HLA-DOA,HLA-DQB1,HMOX1,HPGD,HPGDS,ICAM1,IGF1,IGHM,IKZF1,IL10RA,IL21R,INPP5D,IP6K3…
Cellular Development, Cellular Growth and Proliferation, Hematological System Development and Function, Lymphoid Tissue Structure and Development	proliferation of mononuclear leukocytes	100	2,48E-47	AIF1,ARHGDIB,B2M,BCL2A1,BCL3,C10orf54,C3,CARD11,CCL2,CCL4,CCL5,CD14,CD180,CD300C,CD37,CD44,CD48,CD5,CD6,CD72,CD74,CD84,CD86,CSF1,CSF1R,CSF2RB,CTSD,CTSZ,DAPP1,DOK1,EIF2AK2,ELF4,FCER1G,FCGR2A,FCGR2B,FCGR3A/FCGR3B,FYB,GCNT1,GPNMB,GPR183,HAVCR2,HCK,HCLS1,HLA-DMB,HLA-DQB1,HMOX1,HPGDS,ICAM1,IGF1,IGHM,IKZF1,IL10RA,IL13RA1,IL21R,IL4I1,INPP5D,IRF8,Irgm1,ISG15,ITGAX,ITGB2,LAG3,LAIR1,LAPTM5,LAT2,LCP1,LCP2,L…
Cellular Growth and Proliferation, Tissue Development	generation of cells	99	2,79E-11	ALOX5,ANG,ARHGDIB,ATF3,B2M,BCL2A1,BCL3,C3,C3AR1,CARD11,CCL2,CCL3L3,CCL5,CD44,CD5,CD6,CD74,CD86,CD9,CLEC5A,CSF1,CSF1R,CSF2RB,CXCL10,CYBA,DOK1,EBF3,EIF2AK2,ELF4,F11R,FCER1G,FCGR2A,FCGR2B,GFAP,Gm4836 (includes others),GPNMB,GPR183,GPR65,GRN,HAVCR2,HEXA,HEXB,HHEX,HLA-A,HLA-DOA,HLA-DQB1,HMOX1,ICAM1,IGF1,IGHM,IKZF1,IL10RA,IL21R,IL4I1,INPP5D,IP6K3,IRF5,IRF8,ITGB2,LAIR1,LAT2,LCP2,LGALS3,LGALS9B,LILRB4,LY…
Inflammatory Response	inflammation of absolute anatomical region	98	2,11E-28	ADGRE1,ADORA3,ALOX5,ANXA3,ATF3,B2M,BCL3,C10orf54,C1QA,C3,C3AR1,C4A/C4B,CAPG,CARD11,CCL2,CCL3L3,CCL4,CCL5,Ccl6,CD14,CD180,CD44,CD48,CD5,CD72,CD74,CD86,CFH,CH25H,CLEC7A,CSF1,CSF1R,CSF2RB,CTSD,CTSS,CX3CR1,CXCL10,CXCL16,CXCL6,DDX58,ENTPD1,FCER1G,FCGR1A,FCGR2A,FCGR2B,FCGR3A/FCGR3B,FRRS1,GFAP,HAVCR2,HCST,HLA-A,HLA-DQB1,HMOX1,HPGD,HPGDS,ICAM1,IGF1,IGHM,IL10RA,IL21R,INPP5D,IRF5,IRF9,Irgm1,ITGAX,ITGB2,LCP…
Inflammatory Response	inflammatory response	98	1,50E-43	ADORA3,AIF1,ALOX5,ATF3,BCL2A1,C10orf54,C3,C3AR1,CAPG,CCL2,CCL3L3,CCL4,CCL5,CCRL2,CD14,Cd33,CD44,CD63,CD74,CD84,CD9,CFH,CHI3L1,CLEC5A,CLEC7A,CSF1,CSF1R,CTSS,CX3CR1,CXCL10,CXCL16,CXCL6,CYBA,ELF4,F11R,FCER1G,FCGR1A,FCGR2A,FCGR2B,GCNT1,GPR183,GPSM3,GRN,HAVCR2,HCAR2,HCK,HLA-A,HMOX1,HPGDS,ICAM1,IFI16,IGF1,IGHM,IL10RA,INPP5D,ISG15,ITGB2,LCP1,LGALS3,LGALS3BP,LGALS9B,LILRB4,LSP1,LYZ,MYO1F,NAIP,NCF1,P2RY6,…
Cellular Function and Maintenance	function of blood cells	97	7,09E-59	ADGRE1,ADORA3,ANG,ARHGDIB,ATF3,B2M,BCL3,C3,C3AR1,CAPG,CCL2,CCL5,CCRL2,CD14,CD44,CD74,CD84,CD86,CD9,CHI3L1,CLEC7A,CSF1,CSF1R,CSF2RB,CTSC,CTSS,CTSZ,CX3CR1,CXCL10,DDX58,DOK1,ELF4,ENTPD1,F11R,F2RL2,FCER1G,FCGR1A,FCGR2A,FCGR2B,FES,FYB,GPNMB,GPR84,GRN,HAVCR2,HCK,HCST,HLA-A,HLA-DQB1,ICAM1,IGHM,IL10RA,IL13RA1,IL21R,INPP5D,IRF5,IRF7,IRF8,ITGB2,JAM2,LAG3,LAT2,LCP1,LGALS3,LILRB4,LSP1,LYL1,NLRC5,NPC2,P2RY6,P…
Cellular Development, Cellular Growth and Proliferation, Hematological System Development and Function, Lymphoid Tissue Structure and Development	proliferation of lymphocytes	97	3,59E-45	AIF1,ARHGDIB,B2M,BCL2A1,BCL3,C10orf54,C3,CARD11,CCL2,CCL4,CCL5,CD14,CD180,CD300C,CD37,CD44,CD48,CD5,CD6,CD72,CD74,CD84,CD86,CSF2RB,CTSD,CTSZ,DAPP1,DOK1,EIF2AK2,ELF4,FCER1G,FCGR2A,FCGR2B,FCGR3A/FCGR3B,FYB,GCNT1,GPNMB,GPR183,HAVCR2,HCK,HCLS1,HLA-DMB,HLA-DQB1,HMOX1,HPGDS,ICAM1,IGF1,IGHM,IKZF1,IL13RA1,IL21R,IL4I1,INPP5D,IRF8,Irgm1,ISG15,ITGAX,ITGB2,LAG3,LAIR1,LAPTM5,LAT2,LCP1,LCP2,LGALS3,LGALS9B,LILR…
Cellular Movement, Hematological System Development and Function, Immune Cell Trafficking	cell movement of leukocytes	95	3,79E-41	ADORA3,AIF1,ALOX5,BCL3,C3,C3AR1,C4A/C4B,CAPG,CCL2,CCL3L3,CCL4,CCL5,Ccl6,Ccl9,CCRL2,CD14,CD44,CD48,CD63,CD74,CD86,CD9,CFH,CLEC5A,CSF1,CSF1R,CTSS,CTSZ,CX3CR1,CXCL10,CXCL16,CXCL6,DDX58,ELF4,F11R,FCER1G,FCGR2A,FCGR2B,FCGR3A/FCGR3B,FERMT3,FYB,GCNT1,GFAP,GPR183,GPSM3,GRN,HCAR2,HCK,HCLS1,HLA-A,HMOX1,ICAM1,IL10RA,IL21R,INPP5D,Irgm1,ITGAX,ITGB2,JAM2,LAG3,LCP1,LCP2,LGALS3,LSP1,MYLK3,MYO1F,NCF1,P2RY6,PDCD1,…
Cellular Function and Maintenance	function of leukocytes	93	3,71E-59	ADGRE1,ADORA3,ANG,ARHGDIB,ATF3,B2M,BCL3,C3,C3AR1,CAPG,CCL2,CCL5,CCRL2,CD14,CD44,CD74,CD84,CD86,CD9,CHI3L1,CLEC7A,CSF1,CSF1R,CSF2RB,CTSC,CTSS,CTSZ,CX3CR1,CXCL10,DDX58,DOK1,ELF4,F11R,FCER1G,FCGR1A,FCGR2A,FCGR2B,FES,FYB,GPNMB,GPR84,GRN,HAVCR2,HCK,HCST,HLA-A,HLA-DQB1,ICAM1,IGHM,IL10RA,IL13RA1,IL21R,INPP5D,IRF5,IRF7,IRF8,ITGB2,LAG3,LAT2,LCP1,LGALS3,LILRB4,LSP1,NLRC5,NPC2,P2RY6,PDCD1,PLAU,PLAUR,PLCG2,P…
Inflammatory Response	immune response of cells	86	1,30E-44	ADORA3,ANXA3,AQP4,C1QA,C3,C3AR1,CAPG,CARD11,CCL2,CD14,CD180,CD44,CD48,CD68,CD74,CD86,CH25H,CLEC5A,CLEC7A,CSF1,CSF2RB,CTSD,CTSS,CXCL10,CYBA,DDX58,DHX58,EIF2AK2,FCER1G,FCGR1A,FCGR2A,FCGR2B,FCGR3A/FCGR3B,HAVCR2,HCK,HLA-A,HLA-DQB1,HMOX1,HPGDS,ICAM1,IGHM,IL10RA,INPP5D,IRF7,IRF8,ISG15,ITGAX,ITGB2,ITGB5,LAIR1,LCP2,LGALS3,LILRB4,NAPRT,NCF1,PDCD1,PLAU,PLAUR,PLD4,PRNP,PROS1,PSMB8,PTPN6,PTPRC,PYCARD,RAC2,SE…
Inflammatory Response	inflammation of body cavity	84	1,65E-24	ADGRE1,ADORA3,ALOX5,ANXA3,ATF3,B2M,C10orf54,C1QA,C3,C4A/C4B,CAPG,CARD11,CCL2,CCL3L3,CCL4,CCL5,Ccl6,CD14,CD180,CD44,CD48,CD72,CD86,CFH,CH25H,CLEC7A,CSF1,CSF1R,CSF2RB,CTSD,CTSS,CX3CR1,CXCL10,CXCL16,CXCL6,DDX58,ENTPD1,FCGR1A,FCGR2A,FCGR2B,FCGR3A/FCGR3B,FRRS1,HLA-A,HLA-DQB1,HMOX1,HPGD,HPGDS,ICAM1,IGF1,IGHM,IL10RA,IL21R,INPP5D,IRF5,ITGB2,LCP2,LGALS3,Mx1/Mx2,NAGLU,NCF1,NCF4,PDCD1,PLAU,PLAUR,PLCG2,PROS1…
Organismal Development	morphology of body cavity	82	3,51E-13	AGPAT2,ALOX5,ARHGDIB,ATF3,B2M,BCL3,Bst2,C3,C3AR1,C4A/C4B,CARD11,CD14,CD44,CD72,CD86,CD9,CFH,CLEC7A,CSF1,CSF1R,CSF2RB,CTSD,CYBRD1,DDX58,DHX58,DOK1,FCER1G,FCGR2B,FES,GCNT1,GRN,HCK,HCST,HEXA,HEXB,HHEX,HLA-DQB1,HMOX1,IGF1,IGHM,IKZF1,INPP5D,IRF7,IRF8,ITGB2,LAG3,LAMC2,LCP2,LGALS3,LGALS9B,LPL,MAN2B1,MLXIPL,MYLK3,NAGLU,NCF1,NLRC5,NPC2,PDCD1,PLAU,PLCE1,PRRX2,PTPN6,PTPRC,PYCARD,RHOH,RUNX1,SH3BP2,Siglech,SL…
Cellular Development, Hematological System Development and Function	differentiation of blood cells	81	9,91E-27	ALOX5,B2M,BCL2A1,BCL3,C1QC,C3AR1,CARD11,CCL2,CCL5,CD14,CD6,CD72,CD74,CD86,CLEC5A,CSF1,CSF1R,CSF2RB,CXCL10,DDX58,EIF2AK2,ELF4,FCGR1A,FCGR2B,FES,GCNT1,HAVCR2,HCLS1,HHEX,HLA-DOA,HLA-DQB1,HMOX1,ICAM1,IFI16,IGF1,IGHM,IKZF1,IL13RA1,IL21R,INPP5D,IRF5,IRF7,IRF8,ISG15,ITGB2,LAIR1,LCP1,LCP2,LGALS3,LGALS9B,LILRB4,LYL1,NFAM1,PDCD1,PLCG2,PLD4,PTPN6,PTPRC,RAB7B,RAC2,RBM47,RHOH,RSAD2,RUNX1,SASH3,SIGLEC8,STAT1,T…
Connective Tissue Disorders, Immunological Disease, Inflammatory Disease, Inflammatory Response, Organismal Injury and Abnormalities, Skeletal and Muscular Disorders	rheumatoid arthritis	81	9,65E-30	AIF1,ALOX5,ANG,ARHGDIB,B2M,C1QA,C3,C3AR1,C4A/C4B,CCL2,CCL4,CCL5,Ccl6,Ccl9,CCRL2,CD180,CD300C,CD44,CD6,CD68,CD74,CD86,CHI3L1,CSF1,CSF2RB,CTSC,CX3CR1,CXCL10,CXCL16,CXCL6,F11R,FCGR2A,FCGR2B,FCGR3A/FCGR3B,FES,GBP6,GFAP,GPSM3,GRN,GUSB,H2-Q8,HAVCR2,HCK,HCLS1,HEXA,HLA-A,HLA-DMB,HLA-DOA,HLA-DQB1,HMOX1,ICAM1,IGF1,IGHM,IKZF1,IL10RA,IL21R,IP6K3,IRF5,ITGB2,LCP1,LYZ,MMEL1,NAGLU,NCF4,P2RY13,PDCD1,PLAUR,PRNP,PS…
Cell Death and Survival	cell death of blood cells	81	6,00E-34	ADORA3,ATF3,BCL2A1,BCL3,C1QA,C3,C3AR1,CARD11,CCL2,CCL3L3,CCL4,CCL5,CD14,CD44,CD48,CD5,CD74,CD86,CD9,CHI3L1,CSF1,CSF1R,CSF2RB,CTSD,CXCL10,DHX58,EIF2AK2,ENTPD1,FCER1G,FCGR1A,FCGR2B,FCGR3A/FCGR3B,GCNT1,HAVCR2,HCAR2,HCK,HCLS1,HCST,HMOX1,ICAM1,IGF1,IGHM,IKZF1,IL21R,INPP5D,IRF5,IRF8,Irgm1,ISG15,ITGB2,LAG3,LAIR1,LGALS3,LYL1,LYZ,NCF2,PARP14,PDCD1,PLCE1,PLCG2,PTPN6,PTPRC,PYCARD,RAC2,RHOH,RUNX1,SERPINA3,SH…
Endocrine System Disorders, Gastrointestinal Disease, Immunological Disease, Metabolic Disease, Organismal Injury and Abnormalities	insulin-dependent diabetes mellitus	80	5,71E-48	AIF1,B2M,Bcl2a1c,C3AR1,CAPG,CCL2,CCL3L3,CCL4,CCL5,Ccl6,Ccl9,CD180,CD300C,CD5,CD74,CD84,CD86,CFH,CTSS,CX3CR1,CXCL10,CXCL16,FCER1G,FCGR1A,FCGR2A,FCGR2B,GBP4,GBP6,Gm4951,GPNMB,GPR65,GPSM3,HAVCR2,HCLS1,HCST,HLA-A,HLA-DMB,HLA-DOA,HLA-DQB1,ICAM1,IFI16,Ifi27l2a/Ifi27l2b,IFIT1B,IFIT3,IGF1,IGHM,Iigp1,IL10RA,IL21R,IRF7,Irgm1,ITGAX,ITGB2,LCP1,LILRB4,LY86,LYZ,MPEG1,MYO1F,NCF1,OAS1,Oasl2,P2RY13,PARP14,PDCD1,P…
Cell Death and Survival	cell death of immune cells	79	2,33E-34	ADORA3,ATF3,BCL2A1,BCL3,C1QA,C3,C3AR1,CARD11,CCL2,CCL4,CCL5,CD14,CD44,CD48,CD5,CD74,CD86,CD9,CHI3L1,CSF1,CSF1R,CSF2RB,CTSD,CXCL10,DHX58,EIF2AK2,ENTPD1,FCER1G,FCGR1A,FCGR2B,FCGR3A/FCGR3B,GCNT1,HAVCR2,HCAR2,HCK,HCLS1,HCST,HMOX1,ICAM1,IGF1,IGHM,IKZF1,IL21R,INPP5D,IRF5,IRF8,Irgm1,ISG15,ITGB2,LAG3,LAIR1,LGALS3,LYZ,NCF2,PARP14,PDCD1,PLCE1,PLCG2,PTPN6,PTPRC,PYCARD,RAC2,RHOH,RUNX1,SERPINA3,SH3BP2,SIGLEC8…
Cancer, Hematological Disease, Organismal Injury and Abnormalities	lymphocytic neoplasm	78	4,87E-10	ADORA3,ALDH1L2,ALOX5,B2M,BCL3,C3,CARD11,CCL2,CCL4,Ccl6,Ccl9,CD14,CD180,CD44,CD48,CD5,CD63,CD68,CD74,CD86,CSF1R,CSF2RB,CTSC,CTSH,CXCL10,CXCL16,CXCL6,DDX58,FCGR2A,FCGR2B,FCGR3A/FCGR3B,GFAP,HCK,HVCN1,ICAM1,IFI35,IFIT3,IGF1,IGHM,IKZF1,IL13RA1,IL21R,IRF7,IRF8,ISG15,ITGAX,ITGB2,KRTAP11-1,LAMC2,LCP1,MLXIPL,MPEG1,MYH2,OAS1,OASL,PARP14,PDCD1,PLCG2,PSMB8,PSMB9,PTPRC,RHOH,RNF213,RSAD2,RUNX1,SLAMF9,SP110,ST8…
Cellular Development, Cellular Growth and Proliferation, Hematological System Development and Function, Lymphoid Tissue Structure and Development	cell proliferation of T lymphocytes	77	2,97E-35	AIF1,ARHGDIB,B2M,C10orf54,C3,CARD11,CCL2,CCL4,CCL5,CD14,CD37,CD44,CD48,CD5,CD6,CD74,CD84,CD86,CSF2RB,CTSD,CTSZ,DOK1,EIF2AK2,ELF4,FCER1G,FCGR2B,FYB,GCNT1,GPNMB,HAVCR2,HCLS1,HLA-DMB,HLA-DQB1,HMOX1,ICAM1,IGF1,IGHM,IKZF1,IL21R,IL4I1,INPP5D,IRF8,Irgm1,ITGAX,ITGB2,LAG3,LAIR1,LAPTM5,LAT2,LCP1,LCP2,LGALS3,LILRB4,PDCD1,PLAU,PRNP,PTPN6,PTPRC,PYCARD,RAC2,RASGRP3,RHOH,RUNX1,SAMSN1,SASH3,Siglech,STAT1,TCIRG1,…
Organismal Development	abnormal morphology of body cavity	75	4,39E-14	AGPAT2,ALOX5,ARHGDIB,ATF3,B2M,BCL3,Bst2,C3,C3AR1,C4A/C4B,CARD11,CD44,CD86,CD9,CFH,CLEC7A,CSF1,CSF1R,CSF2RB,CTSD,DDX58,DHX58,DOK1,FCER1G,FCGR2B,FES,GCNT1,GRN,HCK,HCST,HEXA,HEXB,HHEX,HLA-DQB1,HMOX1,IGF1,IGHM,IKZF1,INPP5D,IRF8,ITGB2,LAG3,LAMC2,LCP2,LGALS3,LGALS9B,LPL,MAN2B1,MYLK3,NAGLU,NCF1,NLRC5,NPC2,PDCD1,PLAU,PLCE1,PRRX2,PTPRC,PYCARD,RHOH,RUNX1,SH3BP2,Siglech,SPINT1,STAT1,SYTL1,TCIRG1,TGFB1,TGFBR…
Embryonic Development, Organ Development, Organismal Development	development of lymphatic system	74	1,43E-25	B2M,BCL2A1,BCL3,C3,C3AR1,C4A/C4B,CARD11,CCL5,CD37,CD44,CD5,CD6,CD74,CD84,CD86,CD9,CSF1,CSF2RB,CXCL10,DOK1,EIF2AK2,ELF4,FCER1G,FCGR2A,FCGR2B,HAVCR2,HCK,HLA-A,HLA-DOA,HLA-DQB1,ICAM1,IGF1,IGHM,IKZF1,IL10RA,IL13RA1,IL21R,IL4I1,INPP5D,IRF5,IRF8,ITGB2,LAIR1,LAT2,LCP1,LCP2,LGALS9B,LILRB4,LYL1,MSN,PDCD1,PLCG2,PRNP,PSMB8,PSMB9,PTPN6,PTPRC,RASGRP3,RHOH,RSAD2,RUNX1,SASH3,STAT1,TGFB1,TGFBR1,TGFBR2,TLR2,TLR7,…
Hematological System Development and Function, Lymphoid Tissue Structure and Development, Tissue Morphology	quantity of T lymphocytes	73	4,43E-35	APOBEC1,ARHGDIB,B2M,BCL2A1,Bst2,CARD11,CCL4,CCL5,CD44,CD48,CD5,CD74,CD84,CD86,CHI3L1,CSF1,CSF2RB,CTSD,CTSS,CXCL10,CXCL16,DDX58,DOK1,ELF4,FCER1G,FCGR2B,FYB,HAVCR2,HCST,HEXB,HLA-A,HLA-DQB1,ICAM1,IGF1,IGHM,IKZF1,IL10RA,IL13RA1,IL21R,INPP5D,IRF8,ITGB2,LAG3,LAIR1,LCP2,LGALS9B,NLRC5,PDCD1,PRNP,PSMB8,PSMB9,PTPN6,PTPRC,PYCARD,RASAL3,RHOH,RUNX1,SASH3,SELPLG,ST14,STAT1,TAP1,TCIRG1,TGFB1,TGFBR1,TGFBR2,TLR2,…
Cellular Development, Hematological System Development and Function, Hematopoiesis, Lymphoid Tissue Structure and Development	differentiation of leukocytes	73	3,68E-29	ALOX5,B2M,BCL2A1,BCL3,C1QC,C3AR1,CARD11,CCL2,CCL5,CD14,CD6,CD72,CD74,CD86,CSF1,CSF1R,CSF2RB,CXCL10,DDX58,ELF4,FCGR1A,FCGR2B,FES,GCNT1,HAVCR2,HCLS1,HHEX,HLA-DOA,HLA-DQB1,ICAM1,IFI16,IGF1,IGHM,IKZF1,IL13RA1,IL21R,INPP5D,IRF5,IRF7,IRF8,ITGB2,LAIR1,LCP1,LCP2,LGALS3,LGALS9B,LILRB4,LYL1,NFAM1,PDCD1,PLCG2,PTPN6,PTPRC,RAC2,RHOH,RSAD2,RUNX1,SASH3,SIGLEC8,STAT1,TGFB1,TGFBR1,TGFBR2,TLR1,TLR2,TLR6,TLR7,TNFRS…
Cell Death and Survival	cell survival	72	2,31E-09	ADORA3,ANG,ATF3,B2M,BCL2A1,BCL3,C3,CAPN3,CARD11,CCL2,CCL4,CCL5,CD44,CD48,CD74,CD86,CD9,CHI3L1,CSF1,CSF1R,CSF2RB,CX3CR1,CXCL10,CYBA,EBF3,ELF4,FCER1G,FCGR1A,FCGR3A/FCGR3B,GMFG,GPNMB,HCK,HHEX,HK2,HK3,HMOX1,ICAM1,IGF1,IL21R,INPP5D,IP6K3,IRF9,ITGB2,LGALS3,LGALS3BP,LYZ,NCF2,PARP14,PDCD1,PLAU,PLAUR,PLCE1,PLCG2,PRNP,PTPN6,PTPRC,PYCARD,RAC2,RUNX1,SIGLEC8,SLC11A1,STAT1,TGFB1,TGFBR1,TGFBR2,TIMP2,TLR2,TNFRSF…
Cellular Movement, Hematological System Development and Function, Immune Cell Trafficking, Inflammatory Response	cell movement of phagocytes	70	3,74E-31	ADORA3,AIF1,ALOX5,C3,C3AR1,C4A/C4B,CAPG,CCL2,CCL3L3,CCL4,CCL5,Ccl9,CCRL2,CD14,CD44,CD74,CD86,CD9,CFH,CSF1,CSF1R,CTSS,CTSZ,CX3CR1,CXCL10,CXCL6,F11R,FCER1G,FCGR2A,FERMT3,GCNT1,GPR183,GRN,HCAR2,HCK,HCLS1,HMOX1,ICAM1,IL10RA,IL21R,INPP5D,Irgm1,ITGAX,ITGB2,LGALS3,LSP1,MYLK3,MYO1F,NCF1,P2RY6,PDCD1,PLAU,PLAUR,PLCG2,PRNP,PTPN6,RAC2,SELPLG,SERPINA3,TGFB1,TGFBR2,TIMP2,TLR2,TNFAIP8L2,TNFRSF1A,TREM2,TREML2,TY…
Cell Morphology	abnormal morphology of cells	70	1,17E-09	ATF3,B2M,BCL3,C1QA,C3,C3AR1,CAPN3,CARD11,CD44,CD5,CD68,CD84,CD86,CFH,CSF1,CSF1R,CX3CR1,DDX58,ELF4,FCER1G,FCGR2B,FES,FLNC,GCNT1,GFAP,GPR34,GRN,HEXA,HEXB,HHEX,HLA-A,HLA-DQB1,IGF1,IGHM,IKZF1,INPP5D,IP6K3,IRF8,ITGB2,JAM2,LCP2,LGALS3,LILRB4,MAN2B1,MYLK3,NAGLU,NCF1,NPC2,PLAUR,PRRX2,PSMB9,PTPRC,RHOH,RPE65,SASH3,SERPINA3,ST14,STAT1,SYTL1,TAP1,TGFB1,TGFBR2,TLR2,TMEM176B,TNFAIP8L2,TNFRSF1A,TYROBP,VAV1,VIM,…
Cellular Development, Cellular Growth and Proliferation, Hematological System Development and Function, Hematopoiesis, Tissue Development	development of blood cells	69	4,48E-23	B2M,BCL2A1,BCL3,C3,C3AR1,CARD11,CCL2,CCL5,CD5,CD6,CD74,CD86,CD9,CSF1,CSF1R,CSF2RB,CXCL10,DOK1,EIF2AK2,ELF4,FCER1G,FCGR2A,FCGR2B,HAVCR2,HHEX,HLA-A,HLA-DOA,HLA-DQB1,ICAM1,IGF1,IGHM,IKZF1,IL10RA,IL21R,IL4I1,INPP5D,IRF5,IRF8,ITGB2,LAIR1,LAT2,LCP2,LGALS9B,LILRB4,LYL1,MSN,PDCD1,PLCG2,PRNP,PSMB8,PSMB9,PTPN6,PTPRC,RASGRP3,RHOH,RSAD2,RUNX1,SASH3,STAT1,TGFB1,TGFBR1,TGFBR2,TLR2,TLR7,TNFRSF1A,TYROBP,USP18,VA…
Infectious Diseases	infection of mammalia	69	1,10E-46	AQP4,B2M,BCL2A1,BCL3,Bst2,C1QA,C3,C4A/C4B,CAPG,CCL3L3,CD14,CD44,CD74,CH25H,CLEC7A,CSF2RB,CX3CR1,CXCL10,CXCL16,CXCL6,DDX58,DHX58,EIF2AK2,FCER1G,FCGR1A,FCGR2B,FES,GPR34,GRN,H2-L,HCK,HLA-DQB1,HMOX1,IGHM,Iigp1,IL10RA,IL13RA1,IL21R,IRF5,IRF7,IRF8,IRF9,Irgm1,ISG15,ITGAX,ITGB2,LCP1,LGALS3,NCF1,OASL,PLAU,PLAUR,PLCG2,PRNP,PSMB9,PYCARD,RAC2,SLC11A1,STAT1,TAP1,TLR1,Tlr12,TLR2,TLR7,TMEM173,TNFAIP8L2,TNFRSF1A…
Organismal Survival	survival of organism	68	4,03E-22	AGPAT2,APOBEC1,ARHGDIB,B2M,BCL2A1,C3,C3AR1,CCL2,CCL3L3,CD14,CD44,CD48,CD6,CD74,CH25H,CLEC5A,CSF1,CSF2RB,CTSC,CXCL10,DDX58,DHX58,DOK1,ELF4,FCGR2A,FCGR2B,FCGR3A/FCGR3B,HK2,HMOX1,ICAM1,IFI16,IGF1,IGHM,IKZF1,INPP5D,IRF5,IRF7,IRF8,Irgm1,LAG3,LAT2,LPL,LYZ,Mx1/Mx2,NCF1,PDCD1,PRNP,PTPRC,RAC2,RSAD2,RUNX1,SASH3,SLC11A1,SLC14A1,SPINT1,ST14,STAT1,TAP1,TGFB1,TGFBR1,TGFBR2,TGIF1,TLR2,TLR7,TNFAIP8L2,TNFRSF1A,TR…
Cell-To-Cell Signaling and Interaction, Hematological System Development and Function, Immune Cell Trafficking, Inflammatory Response	activation of mononuclear leukocytes	68	2,80E-34	B2M,BCL3,C10orf54,C1QA,C3,C3AR1,C4A/C4B,CARD11,CCL2,CCL4,CCL5,CD14,CD180,CD44,CD48,CD5,CD6,CD72,CD74,CD86,CLEC5A,CLEC7A,CSF1,CSF2RB,CXCL10,DAPP1,DDX58,FCER1G,FCGR2A,FCGR2B,FCGR3A/FCGR3B,HAVCR2,HLA-A,ICAM1,IGF1,IGHM,IL21R,INPP5D,IRF5,IRF8,ITGB2,LAG3,LAPTM5,LAT2,LGALS3,NCF1,PDCD1,PLCG2,PRNP,PTPN6,PTPRC,PYCARD,RUNX1,SAMSN1,SASH3,SLC11A1,STAT1,TGFB1,TGFBR2,TLR1,TLR2,TLR7,TNFAIP8L2,TNFRSF13B,TREML2,TY…
Cellular Development, Cellular Growth and Proliferation, Embryonic Development, Lymphoid Tissue Structure and Development, Organ Development, Organismal Development, Tissue Development	development of lymphatic system cells	67	6,73E-25	B2M,BCL2A1,BCL3,C3,C3AR1,CARD11,CCL5,CD44,CD5,CD6,CD74,CD86,CD9,CSF1,CSF2RB,CXCL10,DOK1,EIF2AK2,ELF4,FCER1G,FCGR2A,FCGR2B,HAVCR2,HLA-A,HLA-DOA,HLA-DQB1,ICAM1,IGF1,IGHM,IKZF1,IL10RA,IL21R,IL4I1,INPP5D,IRF5,IRF8,ITGB2,LAIR1,LAT2,LCP2,LGALS9B,LILRB4,LYL1,MSN,PDCD1,PLCG2,PRNP,PSMB8,PSMB9,PTPN6,PTPRC,RASGRP3,RHOH,RSAD2,RUNX1,SASH3,STAT1,TGFB1,TGFBR1,TGFBR2,TLR2,TLR7,TNFRSF1A,TYROBP,USP18,VAV1,WAS
Cell-To-Cell Signaling and Interaction	activation of lymphoid cells	66	8,45E-34	B2M,BCL3,C10orf54,C1QA,C3,C3AR1,C4A/C4B,CARD11,CCL2,CCL4,CCL5,CD180,CD44,CD48,CD5,CD6,CD72,CD74,CD86,CLEC7A,CSF2RB,CXCL10,DAPP1,DDX58,FCER1G,FCGR2A,FCGR2B,FCGR3A/FCGR3B,HAVCR2,HLA-A,ICAM1,IGF1,IGHM,IL21R,INPP5D,IRF5,IRF8,ITGAX,ITGB2,LAG3,LAPTM5,LAT2,LGALS3,NCF1,PDCD1,PLCG2,PRNP,PTPN6,PTPRC,PYCARD,RUNX1,SAMSN1,SASH3,SLC11A1,STAT1,TGFB1,TGFBR2,TLR1,TLR2,TLR7,TNFAIP8L2,TNFRSF13B,TREML2,TYROBP,VAV1,W…
Cellular Development, Cellular Growth and Proliferation, Hematological System Development and Function, Hematopoiesis, Lymphoid Tissue Structure and Development, Tissue Development	development of leukocytes	66	3,25E-24	B2M,BCL2A1,BCL3,C3,C3AR1,CARD11,CCL2,CCL5,CD5,CD6,CD74,CD86,CD9,CSF1,CSF1R,CSF2RB,CXCL10,DOK1,ELF4,FCER1G,FCGR2A,FCGR2B,HAVCR2,HLA-A,HLA-DOA,HLA-DQB1,ICAM1,IGF1,IGHM,IKZF1,IL10RA,IL21R,IL4I1,INPP5D,IRF5,IRF8,ITGB2,LAT2,LCP2,LGALS9B,LILRB4,LYL1,MSN,PDCD1,PLCG2,PRNP,PSMB8,PSMB9,PTPN6,PTPRC,RASGRP3,RHOH,RSAD2,RUNX1,SASH3,STAT1,TGFB1,TGFBR1,TGFBR2,TLR2,TLR7,TNFRSF1A,TYROBP,USP18,VAV1,WAS
Cell-To-Cell Signaling and Interaction, Hematological System Development and Function, Immune Cell Trafficking, Inflammatory Response	activation of lymphocytes	65	6,31E-33	B2M,BCL3,C10orf54,C1QA,C3,C3AR1,C4A/C4B,CARD11,CCL2,CCL4,CCL5,CD180,CD44,CD48,CD5,CD6,CD72,CD74,CD86,CLEC7A,CSF2RB,CXCL10,DAPP1,DDX58,FCER1G,FCGR2A,FCGR2B,FCGR3A/FCGR3B,HAVCR2,HLA-A,ICAM1,IGF1,IGHM,IL21R,INPP5D,IRF5,IRF8,ITGB2,LAG3,LAPTM5,LAT2,LGALS3,NCF1,PDCD1,PLCG2,PRNP,PTPN6,PTPRC,PYCARD,RUNX1,SAMSN1,SASH3,SLC11A1,STAT1,TGFB1,TGFBR2,TLR1,TLR2,TLR7,TNFAIP8L2,TNFRSF13B,TREML2,TYROBP,VAV1,WAS
Cardiovascular System Development and Function	development of vasculature	65	5,97E-12	AIF1,ANG,Ang4,ANXA3,ATF3,C1QA,C3,C3AR1,CCL2,CCL5,CD44,CD63,CD9,CFH,CHI3L1,CSF1,CSF1R,CSF2RB,CTSH,CTSS,CX3CR1,CXCL10,CXCL6,CYBA,F11R,FERMT3,FES,GFAP,GRN,HCK,HHEX,HLA-DQB1,HMOX1,HPGD,ICAM1,IGF1,IGHM,ITGB2,ITGB5,JAM2,LGALS3,LPL,LYL1,MAN2B1,NCF1,NPC2,PLAU,PLAUR,PROS1,PRRX2,PTPN6,RAC2,RNF213,RUNX1,SERPINA3,SERPINF2,SPINT1,STAT1,TGFB1,TGFBR1,TGFBR2,TIMP2,TLR2,TNFRSF1A,VIM
Hematological System Development and Function, Tissue Morphology	quantity of myeloid cells	65	1,87E-31	ADORA3,ALOX5,ARHGDIB,ATF3,B2M,BCL2A1,BCL3,C1QA,C3,C3AR1,C4A/C4B,CCL2,CCL3L3,CD9,CFH,CLEC7A,CSF1,CSF1R,CSF2RB,CTSS,CX3CR1,CXCL10,CXCL6,DDX58,DOK1,FCGR1A,FCGR2A,FCGR2B,FES,GCNT1,HAVCR2,HCK,HMOX1,ICAM1,IGF1,IKZF1,IL13RA1,IL21R,INPP5D,IRF8,ITGB2,LAIR1,LGALS3,LGALS9B,LILRB4,LSP1,PDCD1,PILRA,PLAU,PLCE1,PROS1,RAC2,RASAL3,RUNX1,SELPLG,SIGLEC8,TCIRG1,TGFB1,TGFBR2,TIMP2,TLR2,TNFRSF1A,TREM2,TYROBP,WAS
Organismal Development, Organismal Injury and Abnormalities	abnormal morphology of abdomen	64	5,74E-15	AGPAT2,ALOX5,ARHGDIB,ATF3,B2M,BCL3,Bst2,C3,C3AR1,C4A/C4B,CD44,CD86,CFH,CLEC7A,CSF1,CSF1R,CTSD,DDX58,DHX58,DOK1,FCER1G,FCGR2B,FES,GCNT1,GRN,HCK,HCST,HEXA,HEXB,HHEX,HLA-DQB1,HMOX1,IGHM,IKZF1,INPP5D,IRF8,ITGB2,LAG3,LAMC2,LCP2,LGALS3,LGALS9B,LPL,MAN2B1,NAGLU,NCF1,NLRC5,PDCD1,PLAU,PTPRC,PYCARD,RHOH,SH3BP2,Siglech,STAT1,SYTL1,TCIRG1,TGFB1,TLR2,TNFAIP8L2,TNFRSF13B,TNFRSF1A,VAV1,WAS
Cellular Movement	cell movement of myeloid cells	64	1,75E-26	AIF1,ALOX5,C3,C3AR1,C4A/C4B,CAPG,CCL2,CCL3L3,CCL4,CCL5,CD14,CD44,CD48,CD74,CD9,CFH,CSF1,CSF1R,CTSS,CX3CR1,CXCL10,CXCL6,F11R,FCER1G,FCGR2A,FERMT3,GCNT1,GRN,HCAR2,HCK,HMOX1,ICAM1,INPP5D,Irgm1,ITGAX,ITGB2,LGALS3,LSP1,MYLK3,MYO1F,NCF1,P2RY6,PDCD1,PLAU,PLAUR,PLCG2,PRNP,PTPN6,PTPRC,RAC2,SELPLG,SERPINA3,SIGLEC8,TGFB1,TGFBR2,TIMP2,TLR2,TNFAIP8L2,TNFRSF1A,TREM2,TREML2,TYROBP,VAV1,WAS
Cellular Development, Cellular Growth and Proliferation, Hematological System Development and Function, Hematopoiesis, Lymphoid Tissue Structure and Development, Tissue Development	development of mononuclear leukocytes	63	1,28E-23	B2M,BCL2A1,BCL3,C3,C3AR1,CARD11,CCL5,CD5,CD6,CD74,CD86,CSF1,CSF2RB,CXCL10,DOK1,ELF4,FCER1G,FCGR2A,FCGR2B,HAVCR2,HLA-A,HLA-DOA,HLA-DQB1,ICAM1,IGF1,IGHM,IKZF1,IL10RA,IL21R,IL4I1,INPP5D,IRF5,IRF8,ITGB2,LAT2,LCP2,LGALS9B,LILRB4,LYL1,MSN,PDCD1,PLCG2,PRNP,PSMB8,PSMB9,PTPN6,PTPRC,RASGRP3,RHOH,RSAD2,RUNX1,SASH3,STAT1,TGFB1,TGFBR1,TGFBR2,TLR2,TLR7,TNFRSF1A,TYROBP,USP18,VAV1,WAS
Cellular Function and Maintenance	homeostasis of leukocytes	62	9,78E-24	B2M,BCL2A1,BCL3,C3AR1,CARD11,CCL5,CD5,CD6,CD74,CD86,CSF2RB,CXCL10,CXCL6,DOK1,ELF4,FCER1G,FCGR2A,FCGR2B,GPR183,HAVCR2,HLA-A,HLA-DOA,HLA-DQB1,ICAM1,IGF1,IKZF1,IL10RA,IL21R,IL4I1,INPP5D,IRF5,IRF8,ITGB2,LAG3,LAT2,LCP2,LGALS9B,LILRB4,LYL1,PDCD1,PRNP,PSMB8,PSMB9,PTPN6,PTPRC,RASGRP3,RHOH,RSAD2,RUNX1,SASH3,STAT1,TGFB1,TGFBR1,TGFBR2,TLR2,TLR7,TNFRSF13B,TNFRSF1A,TYROBP,USP18,VAV1,WAS
Cellular Movement	homing of cells	61	2,82E-23	ADORA3,AIF1,ALOX5,BIN2,C3,C3AR1,C4A/C4B,CAPG,CCL2,CCL3L3,CCL4,CCL5,Ccl6,Ccl9,CCRL2,CD44,CD74,CD9,CSF1,CSF1R,CX3CR1,CXCL10,CXCL16,CXCL6,ELF4,FCER1G,FCGR2A,FYB,GCNT1,GPR183,GPSM3,GRN,HCAR2,HCK,HCLS1,ICAM1,IGF1,INPP5D,ITGB2,LCP1,LGALS3,LSP1,MYO1F,PLAU,PLAUR,PLCG2,PRNP,PTPN6,PTPRC,RAC2,RUNX1,SELPLG,SERPINA3,TCIRG1,TGFB1,TGFBR1,TLR2,TNFRSF1A,TREML2,VAV1,WAS
Cellular Development, Cellular Growth and Proliferation, Embryonic Development, Hematological System Development and Function, Hematopoiesis, Lymphoid Tissue Structure and Development, Organ Development, Organismal Development, Tissue Development	development of lymphocytes	61	2,27E-22	B2M,BCL2A1,BCL3,C3,C3AR1,CARD11,CCL5,CD5,CD6,CD74,CD86,CXCL10,DOK1,ELF4,FCER1G,FCGR2A,FCGR2B,HAVCR2,HLA-A,HLA-DOA,HLA-DQB1,ICAM1,IGF1,IGHM,IKZF1,IL10RA,IL21R,IL4I1,INPP5D,IRF5,IRF8,ITGB2,LAT2,LCP2,LGALS9B,LILRB4,LYL1,MSN,PDCD1,PLCG2,PRNP,PSMB8,PSMB9,PTPN6,PTPRC,RASGRP3,RHOH,RSAD2,RUNX1,SASH3,STAT1,TGFB1,TGFBR1,TGFBR2,TLR2,TLR7,TNFRSF1A,TYROBP,USP18,VAV1,WAS
Cellular Development, Hematological System Development and Function, Hematopoiesis, Lymphoid Tissue Structure and Development	differentiation of mononuclear leukocytes	61	1,91E-24	B2M,BCL2A1,BCL3,C3AR1,CARD11,CCL2,CCL5,CD14,CD6,CD72,CD74,CD86,CSF1,CSF1R,CSF2RB,DDX58,ELF4,FCGR2B,GCNT1,HAVCR2,HHEX,HLA-DOA,HLA-DQB1,ICAM1,IFI16,IGF1,IGHM,IKZF1,IL21R,INPP5D,IRF5,IRF7,IRF8,ITGB2,LAIR1,LCP1,LCP2,LGALS3,LGALS9B,LILRB4,LYL1,NFAM1,PDCD1,PLCG2,PTPN6,PTPRC,RHOH,RSAD2,RUNX1,SASH3,STAT1,TGFB1,TGFBR1,TGFBR2,TLR1,TLR2,TLR6,TLR7,USP18,VAV1,WAS
Cellular Development	differentiation of lymphatic system cells	60	8,82E-22	B2M,BCL2A1,BCL3,C3,C3AR1,CARD11,CCL5,CD14,CD44,CD6,CD72,CD74,CD86,CSF1,CSF2RB,DDX58,EIF2AK2,ELF4,FCER1G,FCGR2B,GCNT1,HAVCR2,HHEX,HLA-DOA,HLA-DQB1,ICAM1,IGF1,IGHM,IKZF1,IL13RA1,IL21R,INPP5D,IRF5,IRF8,ITGB2,LCP1,LCP2,LGALS3,LGALS9B,LILRB4,LYL1,NFAM1,PDCD1,PLCG2,PTPN6,PTPRC,RAB7B,RHOH,RSAD2,RUNX1,SASH3,STAT1,TGFB1,TGFBR1,TGFBR2,TLR7,TYROBP,USP18,VAV1,WAS
Cancer, Organismal Injury and Abnormalities	advanced malignant tumor	60	1,14E-11	ADORA3,ATF3,B2M,C3,C4A/C4B,CAPG,CCL2,CCL5,CD44,CD48,CD74,CD86,CD9,CFH,CSF1,CSF1R,CSF2RB,CST7,CTSH,CXCL6,DDX58,FCGR1A,FCGR2A,FCGR2B,FCGR3A/FCGR3B,FERMT3,GPR34,HCAR2,HCK,HCLS1,HCST,HMOX1,ICAM1,IFITM3,IGF1,IRF7,LGALS3,NEK11,OLFML3,PDCD1,PLAU,PLAUR,PRNP,PRRX2,PTPRC,RUNX1,SLC16A3,SLC39A4,STAT1,TGFB1,TGFBR1,TGFBR2,TLR2,TLR7,TMEM176B,TNFAIP8L2,TNFRSF1A,TUBA1C,VIM,WAS
Cellular Movement	cell movement of tumor cell lines	59	8,54E-12	AIF1,ARHGDIB,ARPC1B,ATF3,C3,CCL2,CCL4,CCL5,CD44,CD9,CSF1,CSF1R,CTSH,CTSZ,CXCL10,DDX58,DOK1,EIF2AK2,F11R,FBLIM1,FERMT3,FLNC,FYB,GFAP,GMFG,GRN,HAVCR2,HCK,HHEX,HMOX1,HVCN1,IFITM3,IGF1,ITGB5,LAMC2,LCP1,LCP2,LGALS3,LGALS3BP,MSN,PARVG,PLAU,PLAUR,PRNP,RUNX1,SAMSN1,SELPLG,SPINT1,ST14,STAT1,TBXAS1,TGFB1,TGFBR1,TIMP2,TLR2,TUBA1C,USP5,VIM,WAS
Cellular Function and Maintenance	Lymphocyte homeostasis	59	7,52E-22	B2M,BCL2A1,BCL3,C3AR1,CARD11,CCL5,CD5,CD6,CD74,CD86,CXCL10,DOK1,ELF4,FCER1G,FCGR2A,FCGR2B,HAVCR2,HLA-A,HLA-DOA,HLA-DQB1,ICAM1,IGF1,IKZF1,IL10RA,IL21R,IL4I1,INPP5D,IRF5,IRF8,ITGB2,LAG3,LAT2,LCP2,LGALS9B,LILRB4,LYL1,PDCD1,PRNP,PSMB8,PSMB9,PTPN6,PTPRC,RASGRP3,RHOH,RSAD2,RUNX1,SASH3,STAT1,TGFB1,TGFBR1,TGFBR2,TLR2,TLR7,TNFRSF13B,TNFRSF1A,TYROBP,USP18,VAV1,WAS
Hematological System Development and Function, Lymphoid Tissue Structure and Development, Tissue Morphology	morphology of lymphoid tissue	59	2,00E-23	AGPAT2,ALOX5,Ang4,ARHGDIB,BCL3,Bst2,C3,C4A/C4B,CARD11,CD37,CD72,CD74,CD84,CD86,CSF1,CSF1R,CSF2RB,CTSD,DDX58,DOK1,ELF4,FCER1G,FCGR2B,GCNT1,HCK,HCST,HLA-DQB1,HMOX1,HPGDS,IGF1,IGHM,IKZF1,IL21R,INPP5D,IRF7,IRF8,ITGB2,LAG3,LCP2,LGALS9B,MAN2B1,NLRC5,PDCD1,PTPN6,PTPRC,PYCARD,RHOH,RUNX1,SASH3,SH3BP2,SLC14A1,TCIRG1,TGFB1,TNFAIP8L2,TNFRSF13B,TNFRSF1A,TYROBP,VAV1,WAS
Cardiovascular System Development and Function, Organismal Development	angiogenesis	59	1,41E-11	AIF1,ANG,Ang4,ANXA3,ATF3,C1QA,C3,C3AR1,CCL2,CCL5,CD44,CD63,CD9,CHI3L1,CSF1,CSF1R,CSF2RB,CTSH,CTSS,CX3CR1,CXCL10,CXCL6,CYBA,F11R,FERMT3,FES,GRN,HCK,HHEX,HLA-DQB1,HMOX1,ICAM1,IGF1,ITGB2,ITGB5,JAM2,LGALS3,LYL1,MAN2B1,NCF1,PLAU,PLAUR,PROS1,PRRX2,PTPN6,RAC2,RNF213,RUNX1,SERPINA3,SERPINF2,SPINT1,STAT1,TGFB1,TGFBR1,TGFBR2,TIMP2,TLR2,TNFRSF1A,VIM
Protein Synthesis	production of protein	59	1,31E-36	ATF3,B2M,BCL3,C10orf54,C1QA,C3AR1,C4A/C4B,CARD11,CD180,CD37,CD72,CD74,CD84,CD86,CH25H,CHI3L1,CSF2RB,CTSS,CXCL10,DAPP1,DDX58,DOK1,FCER1G,FCGR1A,FCGR2B,HEXB,HLA-DOA,HLA-DQB1,IGHM,IL13RA1,IL21R,IRF8,ITGB2,LAIR1,LAT2,LGALS3,LILRB4,LY86,PDCD1,PTPN6,PYCARD,RASGRP3,RSAD2,SAMSN1,SASH3,SH3BP2,TCIRG1,TGFB1,TGFBR2,TLR1,TLR2,TLR7,TNFAIP8L2,TNFRSF13B,TNFRSF1A,TYROBP,UNC93B1,VAV1,WAS
Cellular Function and Maintenance	function of mononuclear leukocytes	58	2,66E-37	ADGRE1,ANG,ARHGDIB,ATF3,B2M,BCL3,C3AR1,CCL2,CCRL2,CD44,CD74,CD84,CD86,CHI3L1,CSF1,CSF2RB,CTSC,CTSS,CX3CR1,CXCL10,ELF4,FCER1G,FCGR2A,FYB,GPR84,HAVCR2,HCST,HLA-A,HLA-DQB1,ICAM1,IGHM,IL10RA,IL13RA1,IL21R,INPP5D,IRF5,IRF7,IRF8,LAG3,LAT2,LCP1,NLRC5,NPC2,PDCD1,PLCG2,PTPRC,SAMSN1,SASH3,SH3BP2,STAT1,TAP1,TGFB1,TLR2,TNFAIP8L2,Trim30a/Trim30d,TYROBP,VAV1,WAS
Cell-To-Cell Signaling and Interaction, Inflammatory Response	immune response of leukocytes	58	2,04E-36	C3,C3AR1,CAPG,CARD11,CCL2,CD14,CD180,CD44,CD48,CD68,CD74,CD86,CH25H,CLEC5A,CSF2RB,CTSS,CXCL10,DDX58,FCER1G,FCGR1A,FCGR2A,FCGR2B,FCGR3A/FCGR3B,HAVCR2,HCK,HLA-DQB1,HMOX1,HPGDS,ICAM1,IGHM,IL10RA,INPP5D,IRF8,ISG15,ITGAX,ITGB2,LCP2,LGALS3,LILRB4,PDCD1,PLAU,PLAUR,PSMB8,PTPRC,PYCARD,SELPLG,SH3BP2,TAP1,TGFB1,TGFBR2,TLR2,TLR7,TNFRSF1A,TREM2,TREML2,TYROBP,VAV1,WAS
Hematological System Development and Function, Inflammatory Response, Tissue Morphology	quantity of phagocytes	57	9,79E-28	ATF3,B2M,BCL2A1,BCL3,C1QA,C3,C3AR1,C4A/C4B,CCL2,CCL3L3,Ccl9,CD86,CFH,CLEC7A,CSF1,CSF1R,CTSS,CX3CR1,CXCL10,DOK1,FCER1G,FCGR1A,FCGR2A,FCGR2B,FES,GCNT1,GPR183,HAVCR2,HCK,HMOX1,ICAM1,IGHM,IKZF1,INPP5D,IRF8,ITGB2,LAIR1,LGALS3,LGALS9B,LILRB4,LSP1,PILRA,PLAU,PLCE1,PTPN6,RAC2,RUNX1,SELPLG,TGFB1,TGFBR1,TGFBR2,TIMP2,TLR2,TNFRSF1A,TREM2,TYROBP,WAS
Cell-To-Cell Signaling and Interaction	adhesion of blood cells	57	6,95E-31	C1QA,C3,C4A/C4B,CCL2,CCL3L3,CCL4,CCL5,CD14,CD44,CD48,CD6,CD74,CD9,CFH,CSF1,CSF2RB,CTSZ,CX3CR1,CXCL10,ENTPD1,F11R,FCER1G,FCGR1A,FCGR2A,FCGR3A/FCGR3B,FERMT3,FES,FYB,HCK,ICAM1,IGHM,INPP5D,Irgm1,ITGAX,ITGB2,LCP1,LCP2,LGALS3,LSP1,MSN,PILRA,PLAU,PLAUR,PLCG2,PTPN6,PTPRC,RAC2,SELPLG,STAT1,TGFB1,TGFBR2,TLR2,TLR7,TNFRSF1A,VAV1,WAS,Wfdc17
Humoral Immune Response, Protein Synthesis	production of antibody	57	6,40E-36	ATF3,B2M,BCL3,C10orf54,C1QA,C3AR1,C4A/C4B,CARD11,CD180,CD37,CD72,CD74,CD84,CD86,CH25H,CHI3L1,CSF2RB,CTSS,CXCL10,DAPP1,DOK1,FCER1G,FCGR1A,FCGR2B,HEXB,HLA-DOA,HLA-DQB1,IGHM,IL13RA1,IL21R,IRF8,ITGB2,LAIR1,LAT2,LGALS3,LILRB4,LY86,PDCD1,PTPN6,PYCARD,RASGRP3,RSAD2,SAMSN1,SASH3,SH3BP2,TCIRG1,TGFB1,TGFBR2,TLR1,TLR2,TLR7,TNFAIP8L2,TNFRSF13B,TNFRSF1A,TYROBP,VAV1,WAS
Cell-To-Cell Signaling and Interaction	binding of cells	57	6,08E-25	C3,CCL2,CCL4,CCL5,CD14,CD44,CD48,CD6,CD68,CD74,CD84,CD86,CD9,CFH,CLEC7A,CSF1,CSF2RB,CXCL10,ENTPD1,F11R,FCGR1A,FCGR2A,FCGR2B,FCGR3A/FCGR3B,FERMT3,FYB,GCNT1,Gm4836 (includes others),HCK,HLA-A,ICAM1,IGF1,IL13RA1,IRF8,ITGAX,ITGB2,ITGB5,LCP2,LGALS3,LGALS3BP,LPL,LSP1,MRC2,MSN,PLAU,PLAUR,PRNP,PROS1,PTPN6,PTPRC,RHOH,SELPLG,SERPINF2,TGFB1,TGFBR1,TLR2,TNFRSF13B
Cellular Movement, Hematological System Development and Function, Immune Cell Trafficking	cell movement of mononuclear leukocytes	57	2,29E-25	AIF1,ALOX5,BCL3,C3,CCL2,CCL3L3,CCL4,CCL5,Ccl6,CD44,CD48,CD74,CD86,CTSS,CX3CR1,CXCL10,CXCL16,DDX58,ELF4,F11R,FERMT3,FYB,GCNT1,GPR183,HCK,HCLS1,HLA-A,HMOX1,ICAM1,INPP5D,ITGAX,ITGB2,LAG3,LCP1,LCP2,LGALS3,PDCD1,PLAU,PLAUR,PRNP,PYCARD,RAC2,RUNX1,SAMSN1,SELPLG,SERPINA3,STAT1,TCIRG1,TGFB1,TGFBR1,TGFBR2,TIMP2,TLR2,TNFAIP8L2,TNFRSF1A,VAV1,WAS
Cell-mediated Immune Response, Cellular Function and Maintenance, Hematological System Development and Function	T cell homeostasis	57	1,66E-21	B2M,BCL2A1,BCL3,C3AR1,CARD11,CCL5,CD5,CD6,CD74,CD86,CXCL10,DOK1,ELF4,FCER1G,FCGR2A,FCGR2B,HAVCR2,HLA-A,HLA-DOA,HLA-DQB1,ICAM1,IGF1,IKZF1,IL10RA,IL21R,IL4I1,IRF5,IRF8,ITGB2,LAG3,LAT2,LCP2,LGALS9B,LILRB4,LYL1,PDCD1,PRNP,PSMB8,PSMB9,PTPN6,PTPRC,RASGRP3,RHOH,RSAD2,RUNX1,SASH3,STAT1,TGFB1,TGFBR1,TGFBR2,TLR2,TLR7,TNFRSF1A,TYROBP,USP18,VAV1,WAS
Cellular Movement	chemotaxis	56	9,63E-21	ADORA3,AIF1,ALOX5,BIN2,C3,C3AR1,C4A/C4B,CAPG,CCL2,CCL3L3,CCL4,CCL5,Ccl6,Ccl9,CCRL2,CD44,CD74,CD9,CSF1,CSF1R,CX3CR1,CXCL10,CXCL16,CXCL6,FCER1G,FCGR2A,GPR183,GPSM3,GRN,HCAR2,HCK,HCLS1,ICAM1,IGF1,INPP5D,ITGB2,LCP1,LGALS3,LSP1,MYO1F,PLAU,PLAUR,PLCG2,PRNP,PTPN6,PTPRC,RAC2,SELPLG,SERPINA3,TGFB1,TGFBR1,TLR2,TNFRSF1A,TREML2,VAV1,WAS
Infectious Diseases	replication of virus	56	6,98E-21	APBB1IP,ARHGDIB,B2M,BCL3,Bst2,CAPN3,CCL2,CCL3L3,CCL4,CCL5,CD48,CH25H,CXCL10,DDX58,EIF2AK2,F11R,FCGR1A,FERMT3,HAVCR2,HCK,HMOX1,HPGD,IFITM3,IL10RA,IRF7,IRF9,ISG15,ITGB5,MAN2B1,Mx1/Mx2,NLRC5,OAS1,OASL,Oasl2,P2RY6,PLAU,PRNP,PTPRC,RHOH,RSAD2,RUNX1,SELPLG,SP110,STAT1,TAP1,TGFB1,TGFBR2,TLR2,TLR7,TMEM173,TNFRSF1A,TRIM14,TRIM21,UBA7,ZBP1,ZC3HAV1
Cell-mediated Immune Response, Cellular Development, Cellular Function and Maintenance, Cellular Growth and Proliferation, Embryonic Development, Hematological System Development and Function, Hematopoiesis, Lymphoid Tissue Structure and Development, Organ Development, Organismal Development, Tissue Development	T cell development	56	2,99E-21	B2M,BCL2A1,BCL3,C3AR1,CARD11,CCL5,CD5,CD6,CD74,CD86,CXCL10,DOK1,ELF4,FCER1G,FCGR2A,FCGR2B,HAVCR2,HLA-A,HLA-DOA,HLA-DQB1,ICAM1,IGF1,IKZF1,IL10RA,IL21R,IL4I1,IRF5,IRF8,ITGB2,LAT2,LCP2,LGALS9B,LILRB4,LYL1,PDCD1,PRNP,PSMB8,PSMB9,PTPN6,PTPRC,RASGRP3,RHOH,RSAD2,RUNX1,SASH3,STAT1,TGFB1,TGFBR1,TGFBR2,TLR2,TLR7,TNFRSF1A,TYROBP,USP18,VAV1,WAS
Cellular Function and Maintenance, Hematological System Development and Function	function of lymphocytes	56	2,31E-35	ADGRE1,ANG,ARHGDIB,ATF3,B2M,BCL3,C3AR1,CCRL2,CD44,CD74,CD84,CD86,CHI3L1,CSF2RB,CTSC,CTSS,CX3CR1,CXCL10,ELF4,FCER1G,FCGR2A,FYB,GPR84,HAVCR2,HCST,HLA-A,HLA-DQB1,ICAM1,IGHM,IL10RA,IL13RA1,IL21R,INPP5D,IRF5,IRF7,IRF8,LAG3,LAT2,LCP1,NLRC5,NPC2,PDCD1,PLCG2,PTPRC,SAMSN1,SASH3,SH3BP2,STAT1,TAP1,TGFB1,TLR2,TNFAIP8L2,Trim30a/Trim30d,TYROBP,VAV1,WAS
Infectious Diseases	Bacterial Infections	55	9,17E-26	B2M,BCL3,C1QA,C1QB,C3,C4A/C4B,CAPG,CCL2,CCL3L3,CCL4,CCRL2,CD14,CD44,CXCL10,CXCL16,CXCL6,ENTPD1,FCER1G,FCGR1A,FCGR2A,FCGR2B,FCGR3A/FCGR3B,FES,GRN,HCK,ICAM1,IGHM,IRF5,IRF7,IRF8,Irgm1,ITGAX,ITGB2,LCP1,LGALS3,LY86,LYZ,NCF1,PLAUR,PYCARD,RAC2,SLC11A1,SP110,STAT1,TAP1,TGFB1,TLR1,Tlr12,TLR2,TLR6,TNFRSF1A,Trim30a/Trim30d,UNC93B1,USP18,VAV1
Cancer, Organismal Injury and Abnormalities	metastasis	55	5,55E-11	ADORA3,ATF3,B2M,C3,C4A/C4B,CAPG,CCL2,CCL5,CD44,CD48,CD86,CD9,CSF1,CSF1R,CSF2RB,CST7,CTSH,CXCL6,DDX58,FCGR1A,FCGR2A,FCGR2B,FCGR3A/FCGR3B,FERMT3,GPR34,HCAR2,HCLS1,HCST,HMOX1,ICAM1,IFITM3,IGF1,IRF7,LGALS3,NEK11,OLFML3,PDCD1,PLAU,PLAUR,PRNP,PRRX2,PTPRC,RUNX1,SLC16A3,STAT1,TGFB1,TGFBR1,TGFBR2,TLR2,TLR7,TNFAIP8L2,TNFRSF1A,TUBA1C,VIM,WAS
Cell-To-Cell Signaling and Interaction, Cellular Movement	recruitment of cells	55	5,26E-30	ADORA3,ALOX5,BCL3,C3,C3AR1,C4A/C4B,CCL2,CCL3L3,CCL4,CCL5,Ccl6,CD14,CD44,CD63,CD74,CHI3L1,CLEC7A,CSF1,CSF1R,CSF2RB,CTSC,CX3CR1,CXCL10,CXCL16,DDX58,ENTPD1,FCGR2A,FCGR2B,FCGR3A/FCGR3B,FERMT3,GCNT1,HCAR2,HCK,HMOX1,ICAM1,IL21R,INPP5D,IRF5,IRF7,ITGB2,LGALS3,LSP1,LYZ,NCF4,PYCARD,SELPLG,SLC11A1,TGFB1,TGFBR2,TLR2,TLR7,TNFRSF1A,TREML2,VAV1,VIM
Cell Death and Survival	apoptosis of blood cells	55	2,03E-22	ADORA3,ATF3,BCL2A1,BCL3,C1QA,C3AR1,CCL2,CCL3L3,CCL4,CCL5,CD14,CD44,CD5,CD9,CHI3L1,CSF1,CTSD,DHX58,EIF2AK2,FCER1G,FCGR1A,FCGR2B,FCGR3A/FCGR3B,HAVCR2,HCAR2,ICAM1,IGF1,IGHM,INPP5D,IRF5,IRF8,Irgm1,ISG15,ITGB2,LGALS3,LYL1,PDCD1,PLCG2,PTPN6,PTPRC,RAC2,RHOH,RUNX1,SERPINA3,SH3BP2,SIGLEC8,ST14,STAT1,TGFB1,TLR2,TLR7,TNFAIP8L2,TNFRSF1A,VAV1,WAS
Cellular Function and Maintenance	engulfment of cells	54	4,99E-25	ANXA3,C1QA,C3,CAPG,CCL4,CCL5,CD14,CD44,CD48,CD63,CH25H,CLEC7A,CSF1,CSF2RB,CXCL10,CYBA,FCER1G,FCGR1A,FCGR2A,FCGR2B,FCGR3A/FCGR3B,HCK,HMOX1,ICAM1,IGHM,INPP5D,IRF7,IRF8,ISG15,ITGAX,ITGB2,ITGB5,LGALS3,PLAU,PLAUR,PLD4,PROS1,PTPN6,PTPRC,PYCARD,RAC2,SELPLG,SH3BP2,SLC11A1,TGFB1,TGFBR1,TLR1,TLR2,TREM2,TREML2,TRIM21,VAV1,VIM,WAS
Cellular Movement	homing of blood cells	54	1,10E-27	ADORA3,AIF1,ALOX5,C3,C3AR1,CAPG,CCL2,CCL3L3,CCL4,CCL5,CCRL2,CD44,CD74,CD9,CSF1,CSF1R,CX3CR1,CXCL10,CXCL16,CXCL6,ELF4,FCER1G,FCGR2A,FYB,GCNT1,GPR183,GPSM3,GRN,HCAR2,HCK,ICAM1,INPP5D,ITGB2,LCP1,LGALS3,LSP1,MYO1F,PLAU,PLAUR,PLCG2,PRNP,PTPN6,PTPRC,RAC2,RUNX1,SELPLG,SERPINA3,TCIRG1,TGFB1,TLR2,TNFRSF1A,TREML2,VAV1,WAS
Cell-To-Cell Signaling and Interaction, Hematological System Development and Function, Immune Cell Trafficking, Inflammatory Response	activation of phagocytes	53	8,38E-28	ATF3,C3,C4A/C4B,CCL2,CCL4,CCL5,CD14,CD37,CD44,CD48,CD63,CD84,CD86,CFH,CHI3L1,CLEC5A,CLEC7A,CSF1,CSF1R,CX3CR1,CXCL10,CXCL6,FCER1G,FCGR2A,GRN,HAVCR2,HCK,HLA-A,HMOX1,ICAM1,IFI16,IGF1,ITGB2,LCP2,LGALS3,LGALS3BP,LGALS9B,PRNP,PROS1,PTPN6,RHOH,SIGLEC8,SLC11A1,STAT1,TGFB1,TLR2,TLR7,TNFAIP8L2,TNFRSF1A,TREM2,TREML2,TYROBP,VAV1
Humoral Immune Response, Protein Synthesis	quantity of immunoglobulin	53	5,87E-33	ATF3,B2M,BCL3,C10orf54,C1QA,C3AR1,C4A/C4B,CARD11,CD180,CD37,CD72,CD74,CD84,CD86,CH25H,CHI3L1,CSF2RB,CTSS,CXCL10,DAPP1,DOK1,FCER1G,FCGR1A,FCGR2B,HEXB,HLA-DOA,HLA-DQB1,IGHM,IL13RA1,IL21R,IRF8,ITGB2,LAIR1,LAT2,LGALS3,LILRB4,LY86,PDCD1,PYCARD,RASGRP3,RSAD2,SAMSN1,SASH3,SH3BP2,TCIRG1,TLR1,TLR2,TNFAIP8L2,TNFRSF13B,TNFRSF1A,TYROBP,VAV1,WAS
Cell-To-Cell Signaling and Interaction, Hematological System Development and Function, Immune Cell Trafficking	adhesion of immune cells	53	5,52E-29	C1QA,C3,CCL2,CCL3L3,CCL4,CCL5,CD14,CD44,CD48,CD6,CD74,CD9,CFH,CSF1,CSF2RB,CTSZ,CX3CR1,CXCL10,ENTPD1,F11R,FCGR1A,FCGR2A,FCGR3A/FCGR3B,FERMT3,FES,FYB,HCK,ICAM1,INPP5D,Irgm1,ITGAX,ITGB2,LCP1,LCP2,LGALS3,LSP1,MSN,PILRA,PLAU,PLAUR,PTPN6,PTPRC,RAC2,SELPLG,STAT1,TGFB1,TGFBR2,TLR2,TLR7,TNFRSF1A,VAV1,WAS,Wfdc17
Cellular Function and Maintenance	function of phagocytes	53	1,47E-35	ADORA3,BCL3,C3,CAPG,CCL2,CCL5,CD14,CD9,CHI3L1,CLEC7A,CSF1,CSF1R,CSF2RB,CTSZ,CXCL10,DDX58,DOK1,F11R,FCER1G,FCGR1A,FCGR2A,FCGR2B,FES,GPNMB,GRN,HAVCR2,HCK,ICAM1,IL21R,LAT2,LCP1,LGALS3,LILRB4,P2RY6,PDCD1,PLAU,PLAUR,PLCG2,PYCARD,RAC2,SAMSN1,SH3BP2,STAT1,TCIRG1,TLR1,Tlr12,TLR2,TLR6,TLR7,TNFRSF1A,TREM2,TYROBP,WAS
Cellular Movement, Immune Cell Trafficking	cell movement of lymphatic system cells	53	1,34E-24	ALOX5,BCL3,C3,CCL2,CCL3L3,CCL4,CCL5,Ccl6,CD44,CD48,CD74,CD86,CD9,CSF2RB,CTSS,CX3CR1,CXCL10,CXCL16,DDX58,ELF4,F11R,FERMT3,FYB,GCNT1,GPR183,HCLS1,HLA-A,HMOX1,ICAM1,IGF1,INPP5D,ITGB2,LAG3,LCP1,LCP2,PDCD1,PLAU,PLCG2,PYCARD,RAC2,RUNX1,SAMSN1,SELPLG,STAT1,TGFB1,TGFBR1,TGFBR2,TIMP2,TLR2,TNFAIP8L2,TNFRSF1A,VAV1,WAS
Cell-To-Cell Signaling and Interaction, Cellular Movement	recruitment of blood cells	52	5,05E-29	ADORA3,ALOX5,BCL3,C3,C3AR1,C4A/C4B,CCL2,CCL3L3,CCL4,CCL5,Ccl6,CD14,CD44,CD74,CHI3L1,CLEC7A,CSF1,CSF1R,CSF2RB,CTSC,CX3CR1,CXCL10,CXCL16,DDX58,ENTPD1,FCGR2A,FCGR2B,FCGR3A/FCGR3B,FERMT3,GCNT1,HCAR2,HCK,HMOX1,ICAM1,IL21R,INPP5D,IRF5,IRF7,ITGB2,LGALS3,LSP1,LYZ,NCF4,PYCARD,SELPLG,TGFB1,TGFBR2,TLR2,TLR7,TNFRSF1A,TREML2,VAV1
Antimicrobial Response, Inflammatory Response	antimicrobial response	52	4,71E-31	ANG,Ang4,ANXA3,APOBEC1,B2M,BCL3,Bst2,CCL4,CCL5,CD86,CXCL10,DDX58,DHX58,EIF2AK2,FCER1G,FCGR1A,H2-K2/H2-Q9,H2-L,HCK,HLA-A,IFI16,Ifi27l2a/Ifi27l2b,IFIT1B,IFIT3,IFITM3,IGHM,IRF5,IRF7,IRF8,ISG15,ITGAX,LYZ,Mx1/Mx2,MYO1F,NAIP,NCF1,OAS1,OASL,Oasl2,PTPRC,PYCARD,RSAD2,SLC11A1,STAT1,Tlr13,TLR2,TLR6,TLR7,TMEM173,TNFRSF1A,VAV1,ZC3HAV1
Cellular Movement, Hematological System Development and Function, Immune Cell Trafficking	homing of leukocytes	52	4,66E-26	ADORA3,AIF1,ALOX5,C3,C3AR1,CAPG,CCL2,CCL3L3,CCL4,CCL5,CCRL2,CD44,CD74,CD9,CSF1,CSF1R,CX3CR1,CXCL10,CXCL16,CXCL6,ELF4,FCER1G,FCGR2A,FYB,GCNT1,GPR183,GPSM3,GRN,HCAR2,HCK,ICAM1,INPP5D,ITGB2,LCP1,LGALS3,LSP1,MYO1F,PLAU,PLAUR,PLCG2,PRNP,PTPN6,RAC2,RUNX1,SELPLG,SERPINA3,TGFB1,TLR2,TNFRSF1A,TREML2,VAV1,WAS
Hematological System Development and Function, Lymphoid Tissue Structure and Development, Organ Morphology, Tissue Morphology	morphology of lymphoid organ	52	4,48E-20	AGPAT2,ALOX5,ARHGDIB,BCL3,Bst2,C3,C4A/C4B,CARD11,CD72,CD74,CD86,CSF1,CSF1R,CSF2RB,CTSD,DDX58,DOK1,ELF4,FCER1G,FCGR2B,GCNT1,HCK,HCST,HLA-DQB1,HMOX1,HPGDS,IGF1,IGHM,IKZF1,INPP5D,IRF7,IRF8,ITGB2,LAG3,LCP2,MAN2B1,NLRC5,PDCD1,PTPN6,PTPRC,RHOH,RUNX1,SASH3,SH3BP2,SLC14A1,TCIRG1,TGFB1,TNFAIP8L2,TNFRSF13B,TNFRSF1A,VAV1,WAS
Cell Death and Survival	apoptosis of leukocytes	52	3,87E-22	ADORA3,ATF3,BCL2A1,BCL3,C1QA,C3AR1,CCL2,CCL4,CCL5,CD14,CD44,CD5,CD9,CHI3L1,CSF1,DHX58,EIF2AK2,FCER1G,FCGR1A,FCGR2B,FCGR3A/FCGR3B,HAVCR2,HCAR2,ICAM1,IGF1,IGHM,INPP5D,IRF5,IRF8,Irgm1,ISG15,ITGB2,LGALS3,PDCD1,PLCG2,PTPN6,PTPRC,RAC2,RHOH,RUNX1,SERPINA3,SH3BP2,SIGLEC8,ST14,STAT1,TGFB1,TLR2,TLR7,TNFAIP8L2,TNFRSF1A,VAV1,WAS
Cell-To-Cell Signaling and Interaction, Hematological System Development and Function	activation of myeloid cells	52	1,42E-28	ATF3,C3,C4A/C4B,CCL2,CCL4,CCL5,CD14,CD44,CD48,CD63,CD84,CD86,CFH,CHI3L1,CLEC5A,CSF1,CSF1R,CX3CR1,CXCL10,CXCL6,FCER1G,FCGR2A,FCGR2B,GRN,HAVCR2,HCK,HLA-A,HMOX1,ICAM1,IFI16,IGF1,ITGB2,LCP2,LGALS3,LGALS3BP,LGALS9B,PRNP,PROS1,PTPN6,RHOH,SERPINF2,SIGLEC8,SLC11A1,STAT1,TGFB1,TLR2,TLR7,TNFAIP8L2,TREM2,TREML2,TYROBP,VAV1
Free Radical Scavenging	synthesis of reactive oxygen species	52	1,22E-20	ADORA3,ALOX5,ARHGDIB,C3,C3AR1,CAPN3,CCL4,CCL5,CD14,CD44,CFH,CLEC7A,CLIC1,CSF1,CYBA,ENTPD1,FCGR2A,FCGR3A/FCGR3B,GRN,HCK,HK2,HK3,HMOX1,HVCN1,ICAM1,IGF1,IL4I1,ITGAX,ITGB2,LCP2,LGALS3,NCF1,NCF2,NCF4,PLAU,PLAUR,PLCG2,PON3,PRNP,PTPN6,RAC2,SELPLG,SERPINA3,TGFB1,TLR2,TLR7,TNFAIP8L2,TNFRSF1A,TREML2,Trim30a/Trim30d,TYROBP,VAV1
Cellular Development, Hematological System Development and Function, Hematopoiesis, Lymphoid Tissue Structure and Development	differentiation of lymphocytes	51	6,50E-19	B2M,BCL2A1,BCL3,C3AR1,CARD11,CCL5,CD14,CD6,CD72,CD74,CD86,DDX58,ELF4,FCGR2B,GCNT1,HAVCR2,HHEX,HLA-DOA,HLA-DQB1,ICAM1,IGF1,IGHM,IKZF1,IL21R,INPP5D,IRF5,IRF8,ITGB2,LCP1,LCP2,LGALS3,LGALS9B,LILRB4,LYL1,NFAM1,PDCD1,PLCG2,PTPN6,PTPRC,RHOH,RSAD2,RUNX1,SASH3,STAT1,TGFB1,TGFBR1,TGFBR2,TLR7,USP18,VAV1,WAS
Infectious Diseases	replication of RNA virus	51	2,16E-19	APBB1IP,ARHGDIB,B2M,BCL3,Bst2,CAPN3,CCL3L3,CCL4,CCL5,CD48,CH25H,CXCL10,DDX58,EIF2AK2,F11R,FCGR1A,FERMT3,HAVCR2,HCK,HMOX1,HPGD,IFITM3,IRF7,IRF9,ISG15,ITGB5,MAN2B1,Mx1/Mx2,NLRC5,OAS1,OASL,Oasl2,P2RY6,PLAU,PRNP,PTPRC,RHOH,RSAD2,RUNX1,SELPLG,SP110,STAT1,TAP1,TGFB1,TLR2,TLR7,TMEM173,TRIM14,TRIM21,UBA7,ZC3HAV1
Cellular Function and Maintenance, Inflammatory Response	phagocytosis	51	2,13E-29	ANXA3,C1QA,C3,CAPG,CD14,CD44,CD48,CH25H,CLEC7A,CSF1,CSF2RB,CXCL10,CYBA,EIF2AK2,FCER1G,FCGR1A,FCGR2A,FCGR2B,FCGR3A/FCGR3B,HCK,HMOX1,ICAM1,INPP5D,IRF7,IRF8,ISG15,ITGAX,ITGB2,ITGB5,LGALS3,MSN,NCF1,PLAU,PLAUR,PLD4,PROS1,PTPN6,PTPRC,PYCARD,RAC2,SELPLG,SH3BP2,SLC11A1,TGFB1,TLR1,TLR2,TREM2,TREML2,VAV1,VIM,WAS
Cellular Function and Maintenance	endocytosis	51	1,72E-20	B2M,C3,CAPG,CCL4,CCL5,CD14,CD44,CD63,CH25H,CSF1,CSF2RB,CXCL10,EIF2AK2,FCER1G,FCGR1A,FCGR2A,FCGR2B,FCGR3A/FCGR3B,GRN,HCK,HMOX1,ICAM1,IFITM3,IGHM,INPP5D,IRF8,ISG15,ITGB2,LGALS3,NCF1,PLAU,PLAUR,PROS1,PTPN6,PTPRC,PYCARD,RAC2,SELPLG,SH3BP2,Siglech,TGFB1,TGFBR1,TGFBR2,TLR2,TNFRSF1A,TREM2,TREML2,TRIM21,VAV1,VIM,WAS
Cell-To-Cell Signaling and Interaction, Hematological System Development and Function, Immune Cell Trafficking, Inflammatory Response	activation of antigen presenting cells	51	1,47E-29	ATF3,C3,CCL2,CCL4,CCL5,CD14,CD37,CD44,CD48,CD74,CD84,CD86,CHI3L1,CLEC7A,CSF1,CSF1R,CTSH,CTSS,CX3CR1,CXCL10,FCER1G,FCGR1A,FCGR2A,HAVCR2,HCK,HLA-A,HLA-DMB,HLA-DOA,HLA-DQB1,HMOX1,ICAM1,IFI16,IGF1,IGHM,LGALS3,LGALS9B,PRNP,PROS1,PSMB8,PSMB9,PTPN6,SLC11A1,STAT1,TGFB1,TLR2,TLR7,TNFAIP8L2,TNFRSF1A,TREM2,TYROBP,UNC93B1
Cell-To-Cell Signaling and Interaction, Cellular Movement, Hematological System Development and Function, Immune Cell Trafficking	recruitment of leukocytes	51	1,44E-28	ADORA3,ALOX5,BCL3,C3,C3AR1,C4A/C4B,CCL2,CCL3L3,CCL4,CCL5,Ccl6,CD14,CD44,CD74,CHI3L1,CLEC7A,CSF1,CSF1R,CSF2RB,CTSC,CX3CR1,CXCL10,CXCL16,DDX58,FCGR2A,FCGR2B,FCGR3A/FCGR3B,FERMT3,GCNT1,HCAR2,HCK,HMOX1,ICAM1,IL21R,INPP5D,IRF5,IRF7,ITGB2,LGALS3,LSP1,LYZ,NCF4,PYCARD,SELPLG,TGFB1,TGFBR2,TLR2,TLR7,TNFRSF1A,TREML2,VAV1
Cellular Development, Connective Tissue Development and Function, Tissue Development	differentiation of connective tissue	51	1,42E-11	ALOX5,ATF3,B2M,C3,C3AR1,CCL2,CCL3L3,CCL5,Ccl9,CD9,CLIC1,CSF1,CSF1R,CSF2RB,EIF2AK2,ELF4,FBLIM1,FCER1G,FCGR2B,GPNMB,GPR183,GRN,HCLS1,HCST,HMOX1,IFI16,IGF1,IKZF1,INPP5D,ISG15,LILRB4,LYL1,MRC2,PLAU,PLAUR,PLCG2,PRRX2,PSMB8,PTPRC,RUNX1,SH3BP2,STAT1,TCIRG1,TGFB1,TGFBR1,TGFBR2,TLR2,TREM2,TYROBP,VIM,WAS
Cellular Function and Maintenance	function of antigen presenting cells	50	6,90E-35	BCL3,CAPG,CCL2,CCL5,CD14,CD74,CD9,CHI3L1,CLEC7A,CSF1,CSF1R,CSF2RB,CTSS,CTSZ,CXCL10,DDX58,DOK1,F11R,FCER1G,FCGR1A,FCGR2A,FCGR2B,FES,GPNMB,GRN,HCK,ICAM1,IL21R,LCP1,LGALS3,P2RY6,PDCD1,PLAU,PLAUR,PLCG2,PYCARD,SAMSN1,SH3BP2,STAT1,TCIRG1,TGFB1,TLR1,Tlr12,TLR2,TLR6,TLR7,TNFRSF1A,TREM2,TYROBP,WAS
Cellular Movement, Immune Cell Trafficking	cell movement of lymphoid cells	50	3,99E-23	ALOX5,BCL3,C3,CCL2,CCL3L3,CCL4,CCL5,Ccl6,CD44,CD48,CD74,CD86,CSF2RB,CTSS,CX3CR1,CXCL10,CXCL16,DDX58,ELF4,F11R,FERMT3,FYB,GCNT1,GPR183,HCLS1,HLA-A,HMOX1,ICAM1,INPP5D,ITGB2,LAG3,LCP1,LCP2,PDCD1,PLAU,PYCARD,RAC2,RUNX1,SAMSN1,SELPLG,STAT1,TGFB1,TGFBR1,TGFBR2,TIMP2,TLR2,TNFAIP8L2,TNFRSF1A,VAV1,WAS
Immunological Disease	hypersensitive reaction	50	1,18E-21	ALOX5,BCL3,C3,C3AR1,CAPG,CARD11,CCL2,CCL3L3,CCL4,CCL5,CCRL2,CD44,CD63,CD74,CFH,CSF2RB,CXCL10,EIF2AK2,F11R,FCER1G,FCGR1A,FCGR2A,FCGR2B,GCNT1,GPR34,GPR84,HAVCR2,HCK,HLA-A,HPGDS,ICAM1,IGHM,IL21R,ITGB2,LAPTM5,LCP2,LGALS3BP,LILRB4,LPL,MSN,NCF1,PTPRC,PYCARD,STAT1,TCIRG1,TGFB1,TGFBR1,TLR2,TNFRSF1A,VAV1
Cellular Movement	cellular infiltration	50	1,16E-20	ANXA3,C3,C3AR1,C4A/C4B,CCL2,CCL3L3,CCL4,CCL5,CD14,CD44,CD48,CD86,CFH,CLEC5A,CSF1,CSF1R,CSF2RB,CTSS,CXCL10,CXCL16,FCER1G,FCGR2B,GFAP,HCK,HLA-A,HMOX1,ICAM1,IGHM,INPP5D,IRF8,ITGB2,LAG3,LCP2,LGALS3,NCF1,PDCD1,PLAU,PTPN6,RAC2,SELPLG,SIGLEC8,STAT1,TCIRG1,TGFB1,TGFBR1,TGFBR2,TLR2,TNFAIP8L2,TNFRSF1A,VAV1
Cell Morphology	morphology of blood cells	49	2,29E-20	B2M,BCL3,C3,CARD11,CCL2,CD5,CD84,CHI3L1,CSF1,CSF1R,CTSD,CTSZ,DDX58,ELF4,FCER1G,FCGR2B,FERMT3,FES,GCNT1,HCK,HEXB,HLA-A,HLA-DQB1,ICAM1,IGHM,IKZF1,INPP5D,IRF8,Irgm1,ITGB2,JAM2,LCP2,LGALS3,LILRB4,MAN2B1,NAGLU,NPC2,PLCG2,PSMB9,PTPRC,RHOH,SASH3,STAT1,TAP1,TGFB1,TNFAIP8L2,TNFRSF1A,VAV1,WAS
Cellular Movement, Hematological System Development and Function, Immune Cell Trafficking	cell movement of lymphocytes	49	2,11E-22	ALOX5,BCL3,C3,CCL2,CCL3L3,CCL4,CCL5,Ccl6,CD44,CD48,CD74,CD86,CTSS,CX3CR1,CXCL10,CXCL16,DDX58,ELF4,F11R,FERMT3,FYB,GCNT1,GPR183,HCLS1,HLA-A,HMOX1,ICAM1,INPP5D,ITGB2,LAG3,LCP1,LCP2,PDCD1,PLAU,PYCARD,RAC2,RUNX1,SAMSN1,SELPLG,STAT1,TGFB1,TGFBR1,TGFBR2,TIMP2,TLR2,TNFAIP8L2,TNFRSF1A,VAV1,WAS
Inflammatory Response, Neurological Disease	inflammation of central nervous system	49	1,50E-22	ALOX5,B2M,C10orf54,C3,C3AR1,C4A/C4B,CCL3L3,CCL5,CD44,CD5,CD74,CD86,CLEC5A,CX3CR1,CXCL10,FCER1G,FCGR1A,FCGR2A,FCGR2B,FCGR3A/FCGR3B,GFAP,HAVCR2,HCST,HEXB,HLA-A,HLA-DQB1,IGF1,IGHM,IL21R,IRF9,Irgm1,ITGAX,LCP2,LGALS3,NCF1,PDCD1,PTPRC,PYCARD,STAT1,TGFB1,TLR1,TLR2,TMEM173,TNFRSF1A,TREM2,TYROBP,UNC93B1,USP18,VIM
Cellular Movement	chemotaxis of blood cells	48	9,72E-24	ADORA3,AIF1,ALOX5,C3,C3AR1,CAPG,CCL2,CCL3L3,CCL4,CCL5,CCRL2,CD74,CD9,CSF1,CSF1R,CX3CR1,CXCL10,CXCL16,CXCL6,FCER1G,FCGR2A,GPR183,GPSM3,GRN,HCAR2,HCK,ICAM1,INPP5D,ITGB2,LCP1,LGALS3,LSP1,MYO1F,PLAU,PLAUR,PLCG2,PRNP,PTPN6,PTPRC,RAC2,SELPLG,SERPINA3,TGFB1,TLR2,TNFRSF1A,TREML2,VAV1,WAS
Cellular Movement, Hematological System Development and Function, Immune Cell Trafficking	migration of mononuclear leukocytes	48	6,85E-23	ALOX5,BCL3,C3,CCL2,CCL3L3,CCL4,CCL5,Ccl6,CD44,CD48,CD74,CD86,CTSS,CX3CR1,CXCL10,CXCL16,DDX58,ELF4,F11R,FERMT3,FYB,GCNT1,GPR183,HCLS1,HLA-A,ICAM1,INPP5D,ITGAX,ITGB2,LAG3,LCP1,LCP2,LGALS3,PDCD1,PLAU,PLAUR,PYCARD,RAC2,RUNX1,SELPLG,STAT1,TGFB1,TGFBR2,TIMP2,TLR2,TNFRSF1A,VAV1,WAS
Cellular Movement, Hematological System Development and Function, Immune Cell Trafficking	cell movement of granulocytes	48	1,17E-22	ALOX5,C3,C3AR1,C4A/C4B,CAPG,CCL2,CCL3L3,CCL4,CCL5,CD14,CD44,CD48,CD74,CFH,CSF1,CXCL10,CXCL6,FCER1G,FCGR2A,FERMT3,GCNT1,GRN,HCK,HMOX1,ICAM1,INPP5D,ITGB2,LGALS3,LSP1,MYLK3,MYO1F,NCF1,PDCD1,PLAU,PLAUR,PLCG2,PTPN6,RAC2,SELPLG,SIGLEC8,TGFB1,TGFBR2,TLR2,TNFAIP8L2,TNFRSF1A,TREML2,VAV1,WAS
Lymphoid Tissue Structure and Development, Tissue Morphology	quantity of lymphoid tissue	48	1,17E-22	ARHGDIB,B2M,BCL2A1,BCL3,C3,C4A/C4B,CD180,CD37,CD44,CD5,CD72,CD74,CD84,CD86,CTSD,DDX58,DOK1,FCER1G,FCGR2B,FYB,HLA-DQB1,IGF1,IGHM,IKZF1,INPP5D,IRF8,ITGB2,LAG3,LAIR1,LCP2,PLCG2,PRNP,PTPRC,RHOH,RUNX1,SASH3,SH3BP2,ST14,STAT1,TAP1,TCIRG1,TGFB1,TNFAIP8L2,TNFRSF13B,TNFRSF1A,TYROBP,VAV1,WAS
Cell-To-Cell Signaling and Interaction, Cellular Function and Maintenance, Inflammatory Response	phagocytosis of cells	48	1,01E-28	ANXA3,C1QA,C3,CAPG,CD14,CD44,CD48,CH25H,CLEC7A,CSF1,CSF2RB,CXCL10,CYBA,FCER1G,FCGR1A,FCGR2A,FCGR2B,FCGR3A/FCGR3B,HCK,HMOX1,ICAM1,INPP5D,IRF7,IRF8,ISG15,ITGAX,ITGB2,ITGB5,LGALS3,PLAU,PLAUR,PLD4,PROS1,PTPN6,PTPRC,PYCARD,RAC2,SELPLG,SH3BP2,SLC11A1,TGFB1,TLR1,TLR2,TREM2,TREML2,VAV1,VIM,WAS
Cellular Movement, Hematological System Development and Function, Immune Cell Trafficking, Inflammatory Response	chemotaxis of leukocytes	47	6,60E-23	ADORA3,AIF1,ALOX5,C3,C3AR1,CAPG,CCL2,CCL3L3,CCL4,CCL5,CCRL2,CD74,CD9,CSF1,CSF1R,CX3CR1,CXCL10,CXCL16,CXCL6,FCER1G,FCGR2A,GPR183,GPSM3,GRN,HCAR2,HCK,ICAM1,INPP5D,ITGB2,LCP1,LGALS3,LSP1,MYO1F,PLAU,PLAUR,PLCG2,PRNP,PTPN6,RAC2,SELPLG,SERPINA3,TGFB1,TLR2,TNFRSF1A,TREML2,VAV1,WAS
Cellular Function and Maintenance, Hematological System Development and Function	function of T lymphocytes	47	4,31E-30	ADGRE1,ANG,ARHGDIB,ATF3,B2M,BCL3,C3AR1,CCRL2,CD44,CD74,CD84,CD86,CHI3L1,CSF2RB,CTSC,CTSS,CXCL10,FCER1G,FYB,GPR84,HAVCR2,HCST,HLA-A,HLA-DQB1,ICAM1,IGHM,IL10RA,IL13RA1,IL21R,INPP5D,IRF5,IRF7,IRF8,LAG3,LAT2,NLRC5,NPC2,PDCD1,PTPRC,SAMSN1,TGFB1,TLR2,TNFAIP8L2,Trim30a/Trim30d,TYROBP,VAV1,WAS
Cell-To-Cell Signaling and Interaction, Hematological System Development and Function, Immune Cell Trafficking, Inflammatory Response	activation of T lymphocytes	47	4,12E-23	B2M,BCL3,C10orf54,C3,C3AR1,CARD11,CCL2,CCL4,CCL5,CD44,CD48,CD6,CD74,CD86,CLEC7A,CSF2RB,CXCL10,DDX58,FCER1G,HAVCR2,HLA-A,ICAM1,IL21R,IRF5,IRF8,ITGB2,LAG3,LAPTM5,LAT2,NCF1,PDCD1,PRNP,PTPN6,PTPRC,PYCARD,RUNX1,SLC11A1,STAT1,TGFB1,TGFBR2,TLR2,TLR7,TNFAIP8L2,TREML2,TYROBP,VAV1,WAS
Hematological System Development and Function, Hematopoiesis, Tissue Morphology	quantity of hematopoietic progenitor cells	47	1,94E-18	ARHGDIB,B2M,BCL3,CD180,CD44,CD5,CD72,CD86,CD9,CSF1,CTSD,DOK1,EIF2AK2,ELF4,FCER1G,FCGR2B,FES,FYB,HLA-DQB1,IGF1,IGHM,IKZF1,IL21R,INPP5D,IRF8,Irgm1,ITGB2,LAG3,LAIR1,LCP2,LYL1,PLCG2,PROS1,PTPN6,PTPRC,RAC2,RHOH,RUNX1,SASH3,SH3BP2,ST14,TAP1,TCIRG1,TGFB1,TNFRSF13B,VAV1,WAS
Cellular Movement, Immune Cell Trafficking	migration of lymphatic system cells	47	1,66E-22	ALOX5,BCL3,C3,CCL2,CCL3L3,CCL4,CCL5,Ccl6,CD44,CD48,CD74,CD86,CTSS,CX3CR1,CXCL10,CXCL16,DDX58,ELF4,F11R,FERMT3,FYB,GCNT1,GPR183,HCLS1,HLA-A,ICAM1,IGF1,INPP5D,ITGB2,LAG3,LCP1,LCP2,PDCD1,PLAU,PLCG2,PYCARD,RAC2,RUNX1,SELPLG,STAT1,TGFB1,TGFBR2,TIMP2,TLR2,TNFRSF1A,VAV1,WAS
Tissue Development	accumulation of cells	47	1,27E-24	ALOX5,B2M,BCL2A1,BCL3,C10orf54,C3,C4A/C4B,CCL2,CCL3L3,CCL5,CD44,CD86,CSF1,CTSC,CX3CR1,CXCL10,CXCL16,ENTPD1,FCGR2A,FCGR3A/FCGR3B,GRN,HAVCR2,HMOX1,ICAM1,IFI16,IGF1,IL10RA,IL21R,INPP5D,IRF5,ITGAX,ITGB2,NCF1,PLAU,RAC2,RUNX1,SELPLG,SH3BP2,STAT1,TGFB1,TGFBR2,TIMP2,TLR2,TLR7,TNFAIP8L2,TNFRSF1A,TYROBP
Lipid Metabolism, Small Molecule Biochemistry	synthesis of lipid	46	7,26E-10	AGPAT2,ALOX5,ANG,ATF3,C3,CCL2,CCL5,CD14,CD74,CD9,CH25H,CLEC7A,CSF1,CXCL10,FCER1G,FCGR1A,FCGR2A,FCGR2B,HACD4,HEXB,HMOX1,HPGD,HPGDS,IGF1,IGHM,INPP5D,ITGB2,LPCAT2,LPL,MAN2B1,MLXIPL,NCF1,NPC2,PLAU,PLCE1,PLCG2,Plscr2,PON3,PRNP,RUNX1,ST8SIA6,TBXAS1,TGFB1,TLR2,TNFRSF1A,VIM
Inflammatory Response, Respiratory Disease	inflammation of respiratory system component	46	4,75E-17	ADORA3,ANXA3,ATF3,C10orf54,C3,C3AR1,CARD11,CCL2,CCL3L3,CCL5,Ccl6,CD14,CD180,CD44,CD48,CD72,CD86,CH25H,CLEC7A,CSF1R,CSF2RB,CTSS,CXCL10,ENTPD1,FCGR2A,FCGR2B,HLA-A,HMOX1,ICAM1,IGF1,LCP2,LGALS3,Mx1/Mx2,NCF1,PDCD1,PLAU,PTPN6,PTPRC,SIGLEC8,STAT1,TGFB1,TLR2,TLR7,TNFAIP8L2,TNFRSF1A,VAV1
Digestive System Development and Function	morphology of digestive system	46	4,25E-10	AGPAT2,ATF3,B2M,BCL3,C3,C3AR1,C4A/C4B,CD14,CLEC7A,CSF1,CSF1R,CTSD,CYBRD1,DDX58,FES,GCNT1,GRN,HEXA,HEXB,HHEX,IGF1,IGHM,IKZF1,INPP5D,IRF8,LAMC2,LGALS3,LGALS9B,LPL,MAN2B1,MLXIPL,NAGLU,NCF1,PDCD1,PLAU,PRRX2,PYCARD,RUNX1,STAT1,SYTL1,TCIRG1,TGFB1,TGFBR2,TLR2,TNFRSF1A,WAS
Cellular Movement, Hematological System Development and Function, Immune Cell Trafficking	Lymphocyte migration	45	8,00E-22	ALOX5,BCL3,C3,CCL2,CCL3L3,CCL4,CCL5,Ccl6,CD44,CD48,CD74,CD86,CTSS,CX3CR1,CXCL10,CXCL16,DDX58,ELF4,F11R,FERMT3,FYB,GCNT1,GPR183,HCLS1,HLA-A,ICAM1,INPP5D,ITGB2,LAG3,LCP1,LCP2,PDCD1,PLAU,PYCARD,RAC2,RUNX1,SELPLG,STAT1,TGFB1,TGFBR2,TIMP2,TLR2,TNFRSF1A,VAV1,WAS
Post-Translational Modification	phosphorylation of protein	45	4,90E-10	AIF1,ANG,C3,C330021F23Rik/Gm5148,CCL2,CCL4,CCL5,CD44,CD48,CD5,CD6,CD72,CD9,CLEC7A,CSF1,CSF1R,EIF2AK2,FCER1G,FCGR1A,FCGR2A,FCGR2B,FES,FYB,GBP6,GMFG,GPNMB,HCK,HCST,IGF1,IGHM,IP6K3,ITGB2,MYLK3,NEK11,NFAM1,PLAUR,PRNP,PTPN6,PTPRC,SAMSN1,TGFB1,TGFBR1,TGFBR2,TLR7,TYROBP
Cellular Development, Cellular Growth and Proliferation, Hematological System Development and Function, Humoral Immune Response, Lymphoid Tissue Structure and Development	proliferation of B lymphocytes	45	4,82E-25	ARHGDIB,BCL2A1,BCL3,CARD11,CD14,CD180,CD300C,CD44,CD72,CD74,CD86,DAPP1,DOK1,ELF4,FCGR2B,FCGR3A/FCGR3B,GPR183,HCK,IGHM,IL13RA1,IL21R,INPP5D,IRF8,LAG3,LCP1,LGALS9B,LILRB4,LY86,PDCD1,PLCG2,PTPN6,PTPRC,SAMSN1,SASH3,SH3BP2,STAT1,TCIRG1,TGFB1,TLR2,TLR7,TNFRSF13B,TYROBP,UNC93B1,VAV1,WAS
Cell Signaling, Molecular Transport, Vitamin and Mineral Metabolism	mobilization of Ca2+	45	4,57E-22	B2M,C3,C3AR1,C4A/C4B,CCL2,CCL4,CCL5,Ccl6,Ccl9,CD180,CD44,CD48,CD5,CD72,CD84,CX3CR1,CXCL10,CXCL16,DOK1,F2RL2,FCER1G,FCGR1A,FCGR2A,FCGR2B,FCGR3A/FCGR3B,HLA-A,INPP5D,ITGB2,LAIR1,LAT2,LCP2,LGALS3,LILRB4,PILRA,PLAUR,PLCE1,PLCG2,PRNP,PTPN6,PTPRC,RAC2,SH3BP2,TGFB1,TLR2,VAV1
Cellular Movement, Hematological System Development and Function, Immune Cell Trafficking, Inflammatory Response	cell movement of neutrophils	45	2,59E-24	ALOX5,C3,C3AR1,C4A/C4B,CAPG,CCL2,CCL3L3,CCL4,CCL5,CD14,CD44,CD74,CFH,CSF1,CXCL10,CXCL6,FCER1G,FCGR2A,FERMT3,GCNT1,GRN,HCK,HMOX1,ICAM1,INPP5D,ITGB2,LGALS3,LSP1,MYLK3,MYO1F,NCF1,PDCD1,PLAU,PLCG2,PTPN6,RAC2,SELPLG,TGFB1,TGFBR2,TLR2,TNFAIP8L2,TNFRSF1A,TREML2,VAV1,WAS
Hematological System Development and Function, Tissue Morphology	quantity of granulocytes	45	2,17E-23	ADORA3,ALOX5,ARHGDIB,C1QA,C3,C3AR1,C4A/C4B,CCL2,CCL3L3,CFH,CLEC7A,CSF1,CSF1R,CSF2RB,CXCL6,DDX58,DOK1,FCGR1A,FCGR2A,FCGR2B,FES,GCNT1,ICAM1,IKZF1,IL13RA1,IL21R,INPP5D,IRF8,ITGB2,LAIR1,LGALS3,LGALS9B,PILRA,PLCE1,RAC2,RASAL3,RUNX1,SELPLG,SIGLEC8,TCIRG1,TGFB1,TIMP2,TLR2,TNFRSF1A,WAS
Cellular Movement, Hematological System Development and Function, Immune Cell Trafficking, Inflammatory Response	migration of phagocytes	45	2,12E-26	C3,CCL2,CCL3L3,CCL4,CCL5,Ccl9,CD44,CD74,CD86,CSF1,CSF1R,CTSS,CTSZ,CX3CR1,CXCL10,CXCL6,F11R,GCNT1,HCK,HCLS1,ICAM1,IL10RA,IL21R,INPP5D,ITGAX,ITGB2,LGALS3,LSP1,MYLK3,P2RY6,PLAU,PLAUR,PRNP,PTPN6,RAC2,SELPLG,TGFB1,TIMP2,TLR2,TNFAIP8L2,TNFRSF1A,TREM2,TYROBP,VAV1,WAS
Protein Synthesis	quantity of protein in blood	45	1,48E-14	AGPAT2,ALOX5,APOBEC1,ARHGDIB,C3,C3AR1,CARD11,CD14,Cd33,CD44,CLEC7A,CTSC,CTSS,CXCL16,CXCL6,DHX58,DOK1,FES,GPR183,HEXB,HMOX1,IGF1,IL10RA,IL13RA1,INPP5D,IRF5,Irgm1,ITGB2,LAT2,LGALS3,LGALS3BP,LPL,MLXIPL,NCF1,P2RY13,PILRA,PYCARD,RASAL3,SAMSN1,STAT1,TGFB1,TLR2,TMEM173,TNFAIP8L2,TNFRSF1A
Cell Morphology	morphology of leukocytes	45	1,08E-22	B2M,BCL3,C3,CARD11,CCL2,CD5,CD84,CHI3L1,CSF1,CSF1R,CTSD,CTSZ,DDX58,ELF4,FCER1G,FCGR2B,GCNT1,HCK,HEXB,HLA-A,HLA-DQB1,ICAM1,IGHM,IKZF1,INPP5D,IRF8,Irgm1,ITGB2,LCP2,LGALS3,LILRB4,MAN2B1,NAGLU,NPC2,PLCG2,PSMB9,PTPRC,RHOH,SASH3,TAP1,TGFB1,TNFAIP8L2,TNFRSF1A,VAV1,WAS
Cellular Movement, Hematological System Development and Function, Immune Cell Trafficking, Inflammatory Response	chemotaxis of phagocytes	44	7,38E-24	ADORA3,AIF1,ALOX5,C3,C3AR1,CAPG,CCL2,CCL3L3,CCL4,CCL5,CCRL2,CD74,CD9,CSF1,CSF1R,CX3CR1,CXCL10,CXCL6,FCER1G,FCGR2A,GPR183,GRN,HCAR2,HCK,ICAM1,INPP5D,ITGB2,LGALS3,LSP1,MYO1F,PLAU,PLAUR,PLCG2,PRNP,PTPN6,RAC2,SELPLG,SERPINA3,TGFB1,TLR2,TNFRSF1A,TREML2,VAV1,WAS
Cellular Development, Connective Tissue Development and Function, Tissue Development	differentiation of connective tissue cells	44	6,02E-10	ALOX5,ATF3,C3,C3AR1,CCL2,CCL3L3,CCL5,Ccl9,CD9,CLIC1,CSF1,CSF1R,EIF2AK2,ELF4,FBLIM1,FCER1G,FCGR2B,GPNMB,GPR183,GRN,HCST,HMOX1,IFI16,IGF1,INPP5D,LILRB4,MRC2,PLAU,PLAUR,PLCG2,PRRX2,PSMB8,RUNX1,SH3BP2,STAT1,TCIRG1,TGFB1,TGFBR1,TGFBR2,TLR2,TREM2,TYROBP,VIM,WAS
Inflammatory Disease, Inflammatory Response, Neurological Disease, Organismal Injury and Abnormalities	Encephalitis	44	5,95E-20	ALOX5,B2M,C10orf54,C3,C3AR1,C4A/C4B,CCL5,CD44,CD5,CD74,CD86,CX3CR1,CXCL10,FCER1G,FCGR1A,FCGR2A,FCGR2B,FCGR3A/FCGR3B,GFAP,HAVCR2,HCST,HLA-A,HLA-DQB1,IGF1,IGHM,IL21R,IRF9,Irgm1,ITGAX,LCP2,LGALS3,NCF1,PDCD1,PTPRC,PYCARD,STAT1,TGFB1,TMEM173,TNFRSF1A,TREM2,TYROBP,UNC93B1,USP18,VIM
Hematological System Development and Function, Humoral Immune Response, Lymphoid Tissue Structure and Development, Tissue Morphology	quantity of B lymphocytes	44	1,66E-20	ARHGDIB,BCL2A1,BCL3,C3,CD180,CD72,CD74,CD84,CSF1,DAPP1,ELF4,FCER1G,FCGR1A,FCGR2A,FCGR2B,FES,GPR183,HCLS1,IGHM,IKZF1,IL21R,INPP5D,IRF8,ITGB2,LAIR1,LILRB4,LYL1,PDCD1,PLCG2,PRNP,PTPN6,PTPRC,RAC2,RASGRP3,SAMSN1,SASH3,SH3BP2,TCIRG1,TGFBR2,TNFAIP8L2,TNFRSF13B,TYROBP,VAV1,WAS
Cancer, Organismal Injury and Abnormalities	advanced malignant solid tumor	44	1,56E-09	ATF3,B2M,C3,C4A/C4B,CAPG,CCL2,CCL5,CD44,CD48,CD9,CFH,CSF1,CSF1R,CSF2RB,CST7,FCGR1A,FCGR2A,FCGR2B,FCGR3A/FCGR3B,HCAR2,HCLS1,HMOX1,ICAM1,IRF7,LGALS3,NEK11,OLFML3,PDCD1,PLAU,PLAUR,PRNP,PRRX2,PTPRC,SLC16A3,SLC39A4,STAT1,TGFB1,TGFBR1,TGFBR2,TLR2,TLR7,TMEM176B,TNFRSF1A,TUBA1C
Cell Death and Survival	cell death of mononuclear leukocytes	44	1,53E-18	ADORA3,BCL2A1,BCL3,C3AR1,CCL4,CCL5,CD44,CD5,CD9,CHI3L1,CSF1,CTSD,CXCL10,DHX58,EIF2AK2,FCGR1A,FCGR2B,FCGR3A/FCGR3B,ICAM1,IGF1,IGHM,INPP5D,IRF8,Irgm1,LAG3,LGALS3,PDCD1,PLCG2,PTPN6,PTPRC,RAC2,RHOH,RUNX1,SH3BP2,ST14,STAT1,TGFB1,TGFBR2,TLR2,TLR7,TNFAIP8L2,TNFRSF1A,VAV1,WAS
Immunological Disease	abnormal morphology of immune system	44	1,42E-23	B2M,BCL3,C3,CARD11,CD5,CD84,CHI3L1,CSF1,CSF1R,CTSD,DDX58,ELF4,FCER1G,FCGR2B,GCNT1,HCK,HEXB,HLA-A,HLA-DQB1,ICAM1,IGHM,IKZF1,IL21R,INPP5D,IRF8,ITGB2,LCP2,LGALS3,LILRB4,LSP1,MAN2B1,NAGLU,NPC2,PLCG2,PSMB9,PTPRC,RHOH,SASH3,TAP1,TGFB1,TNFAIP8L2,TNFRSF1A,VAV1,WAS
Hematological Disease	blood protein disorder	43	8,77E-16	B2M,C3,C4A/C4B,CCL2,CCL4,CCL5,CD180,CD44,CD48,CSF1R,CSF2RB,DOK1,F11R,FAM46C,FCGR1A,FCGR2A,FCGR2B,FCGR3A/FCGR3B,FRRS1,FYB,GFAP,HLA-A,HMOX1,IFIT3,IGF1,IGHM,LCP2,PDCD1,PLCG2,PROS1,PSMB8,PSMB9,PTPN6,PTPRC,TBXAS1,TIMP2,TLR1,TLR2,TLR6,TNFRSF13B,TUBA1C,VAV1,VIM
Cellular Movement, Hematological System Development and Function, Immune Cell Trafficking	cellular infiltration by leukocytes	43	7,84E-18	C3,C3AR1,C4A/C4B,CCL2,CCL3L3,CCL4,CCL5,CD14,CD44,CD48,CD86,CFH,CLEC5A,CSF1,CSF1R,CXCL10,CXCL16,FCER1G,FCGR2B,GFAP,HCK,HLA-A,HMOX1,ICAM1,ITGB2,LAG3,LGALS3,NCF1,PDCD1,PLAU,PTPN6,RAC2,SELPLG,SIGLEC8,STAT1,TCIRG1,TGFB1,TGFBR1,TGFBR2,TLR2,TNFAIP8L2,TNFRSF1A,VAV1
Cell-To-Cell Signaling and Interaction, Cellular Movement	recruitment of myeloid cells	43	2,12E-24	ADORA3,ALOX5,BCL3,C3,C3AR1,CCL2,CCL3L3,CCL4,CCL5,CD14,CD44,CD74,CHI3L1,CSF1,CSF1R,CSF2RB,CTSC,CX3CR1,CXCL10,FCGR2A,FCGR2B,FCGR3A/FCGR3B,FERMT3,GCNT1,HCAR2,HCK,ICAM1,IL21R,INPP5D,IRF7,ITGB2,LGALS3,LSP1,LYZ,NCF4,PYCARD,SELPLG,TGFB1,TGFBR2,TLR2,TNFRSF1A,TREML2,VAV1
Hematological System Development and Function, Immune Cell Trafficking, Inflammatory Response, Tissue Development	accumulation of leukocytes	42	2,25E-24	ALOX5,B2M,BCL2A1,BCL3,C10orf54,C3,C4A/C4B,CCL2,CCL3L3,CCL5,CD44,CD86,CSF1,CTSC,CX3CR1,CXCL10,ENTPD1,FCGR2A,FCGR3A/FCGR3B,GRN,HAVCR2,HMOX1,ICAM1,IL10RA,IL21R,INPP5D,IRF5,ITGAX,ITGB2,NCF1,PLAU,SELPLG,SH3BP2,STAT1,TGFB1,TGFBR2,TIMP2,TLR2,TLR7,TNFAIP8L2,TNFRSF1A,TYROBP
Cell Death and Survival	cell death of lymphocytes	42	1,53E-17	BCL2A1,BCL3,C3AR1,CCL4,CCL5,CD44,CD5,CD9,CHI3L1,CSF1,CTSD,CXCL10,DHX58,EIF2AK2,FCGR1A,FCGR2B,FCGR3A/FCGR3B,ICAM1,IGF1,IGHM,INPP5D,Irgm1,LAG3,LGALS3,PDCD1,PLCG2,PTPN6,PTPRC,RAC2,RHOH,RUNX1,SH3BP2,ST14,STAT1,TGFB1,TGFBR2,TLR2,TLR7,TNFAIP8L2,TNFRSF1A,VAV1,WAS
Hematological System Development and Function, Lymphoid Tissue Structure and Development, Organ Morphology, Organismal Development, Tissue Morphology	morphology of spleen	42	1,32E-17	AGPAT2,ALOX5,BCL3,Bst2,C3,C4A/C4B,CD72,CD86,CSF1,CSF1R,CSF2RB,CTSD,DDX58,DOK1,FCER1G,FCGR2B,HCK,HCST,HLA-DQB1,HMOX1,IGF1,IGHM,IKZF1,INPP5D,IRF8,ITGB2,LAG3,LCP2,MAN2B1,NLRC5,PDCD1,PTPN6,PTPRC,RHOH,SH3BP2,SLC14A1,TCIRG1,TGFB1,TNFAIP8L2,TNFRSF13B,TNFRSF1A,VAV1
Cell-To-Cell Signaling and Interaction	response of lymphatic system cells	42	1,11E-28	C3AR1,CCL2,CD180,CD44,CD48,CD6,CD86,CD9,CH25H,CLEC7A,CSF2RB,CTSS,DAPP1,FCGR2A,FCGR2B,HAVCR2,HLA-DQB1,HMOX1,HPGDS,ICAM1,IGHM,IL10RA,IL21R,IRF8,LAG3,LCP2,NCF1,OASL,PDCD1,PLAUR,PRNP,PTPN6,PTPRC,PYCARD,SELPLG,TGFB1,TGFBR2,TLR2,TLR7,TNFRSF1A,TREML2,VAV1
Cellular Movement, Hematological System Development and Function, Immune Cell Trafficking	cell movement of antigen presenting cells	42	1,11E-18	ADORA3,C3,C3AR1,CCL2,CCL3L3,CCL4,CCL5,Ccl9,CCRL2,CD44,CD74,CD86,CSF1,CSF1R,CTSZ,CX3CR1,CXCL10,GPR183,HCAR2,HCK,HCLS1,HMOX1,ICAM1,IL10RA,IL21R,Irgm1,ITGB2,LGALS3,P2RY6,PDCD1,PLAU,PLCG2,PRNP,PTPN6,RAC2,TGFB1,TGFBR2,TLR2,TNFAIP8L2,TREM2,TYROBP,WAS
Cellular Function and Maintenance, Hematological System Development and Function	function of myeloid cells	41	9,66E-29	BCL3,C3AR1,CAPG,CCL2,CCL5,CD14,CD9,CLEC7A,CSF1,CSF1R,CSF2RB,CXCL10,DDX58,DOK1,FCER1G,FCGR1A,FCGR2A,FCGR2B,FES,GRN,HCK,ICAM1,LCP1,LGALS3,P2RY6,PDCD1,PLAU,PLAUR,PYCARD,RAC2,SH3BP2,SIGLEC8,STAT1,TCIRG1,TLR1,Tlr12,TLR2,TLR6,TNFRSF1A,TREM2,TYROBP
Cell-To-Cell Signaling and Interaction	response of mononuclear leukocytes	41	6,86E-26	C3AR1,CARD11,CCL2,CD14,CD180,CD48,CD6,CD86,CH25H,CLEC5A,CLEC7A,CSF2RB,CTSS,DAPP1,FCGR2A,FCGR2B,HAVCR2,HLA-DQB1,HMOX1,HPGDS,ICAM1,IGHM,IL10RA,IL21R,LAG3,LCP2,OASL,PDCD1,PLAUR,PTPN6,PTPRC,PYCARD,SELPLG,TGFB1,TGFBR2,TLR2,TLR7,TNFRSF1A,TREML2,VAV1,WAS
Hematological System Development and Function, Immunological Disease, Lymphoid Tissue Structure and Development, Organ Morphology, Organismal Injury and Abnormalities, Tissue Morphology	abnormal morphology of lymphoid organ	41	3,74E-17	ALOX5,ARHGDIB,BCL3,Bst2,CARD11,CD74,CD86,CSF1,CSF1R,CTSD,DDX58,DOK1,ELF4,FCGR2B,GCNT1,HCK,HLA-DQB1,HMOX1,HPGDS,IGHM,IKZF1,INPP5D,IRF8,ITGB2,LAG3,LCP2,MAN2B1,NLRC5,PDCD1,PTPRC,RHOH,RUNX1,SASH3,SH3BP2,TCIRG1,TGFB1,TNFAIP8L2,TNFRSF13B,TNFRSF1A,VAV1,WAS
Dermatological Diseases and Conditions, Organismal Injury and Abnormalities	psoriasis	41	2,24E-10	ADORA3,ANXA3,ARHGDIB,ARPC1B,C3,C3AR1,C4A/C4B,CCL2,CD63,CLEC7A,CTSS,CXCL10,CXCL6,DDX58,FCGR3A/FCGR3B,HMOX1,ICAM1,IFI16,IFI35,IFIT3,IL13RA1,IRF7,ISG15,ITGB2,LGALS3,LGALS3BP,OAS1,OASL,PARP9,PLAU,PTPN6,PTPRC,RSAD2,RTP4,SERPINF2,STAT1,TGFB1,TGFBR1,TIMP2,TLR1,TLR2
Cardiovascular Disease	peripheral vascular disease	41	2,04E-14	ALOX5,AQP4,ARHGDIB,B2M,C3AR1,CAPG,CCL5,CFH,CSF2RB,CTSC,CTSS,CXCL16,ELF4,ENTPD1,FCGR1A,FCGR2A,FCGR3A/FCGR3B,FYB,HCAR2,HCK,HCLS1,IGF1,IRF8,LAIR1,LAPTM5,LCP1,LPL,LPXN,PLAUR,PRNP,PROS1,RASGRP3,RUNX1,SAMSN1,SLCO2B1,TLR7,TMEM176B,TNFRSF1A,TRIM14,TUBA1C,VIM
Cellular Movement	chemotaxis of myeloid cells	41	1,44E-21	AIF1,ALOX5,C3,C3AR1,CAPG,CCL2,CCL3L3,CCL4,CCL5,CD74,CD9,CSF1,CSF1R,CX3CR1,CXCL10,CXCL6,FCER1G,FCGR2A,GRN,HCAR2,HCK,ICAM1,INPP5D,ITGB2,LGALS3,LSP1,MYO1F,PLAU,PLAUR,PRNP,PTPN6,PTPRC,RAC2,SELPLG,SERPINA3,TGFB1,TLR2,TNFRSF1A,TREML2,VAV1,WAS
Connective Tissue Development and Function, Tissue Morphology	quantity of connective tissue	41	1,17E-09	AGPAT2,C3,C3AR1,CCL2,CD14,Cd33,CD44,CD9,CSF1,DOK1,EIF2AK2,FBLIM1,FES,GPNMB,HCK,HCST,HEXB,HMOX1,IGF1,IGHM,IKZF1,INPP5D,JAM2,LPL,LYL1,MLXIPL,P2RY13,PLAU,PLCG2,PTPN6,PTPRC,RAC2,RUNX1,SLC14A1,STAT1,TGFB1,TGFBR1,TGFBR2,TNFRSF13B,TYROBP,WAS
Cardiovascular Disease	occlusion of blood vessel	40	8,76E-11	ADORA3,ALOX5,APOBEC1,ARHGAP9,CCL2,CCL3L3,CD14,CD44,CD68,CHI3L1,CSF1,CTSS,CX3CR1,CXCL10,CXCL16,ENTPD1,HCAR2,HMOX1,ICAM1,IGF1,ITGAX,ITGB2,LGALS3,LPL,MLXIPL,NCF1,PDCD1,PLAU,PLAUR,PON3,RSAD2,SP110,ST14,TGFB1,TGFBR2,TIMP2,TLR2,TNFRSF1A,TUBA1C,VAV1
Cardiovascular Disease	vaso-occlusion	40	7,73E-11	ADORA3,ALOX5,APOBEC1,ARHGAP9,CCL2,CCL3L3,CD14,CD44,CD68,CHI3L1,CSF1,CTSS,CX3CR1,CXCL10,CXCL16,ENTPD1,HCAR2,HMOX1,ICAM1,IGF1,ITGAX,ITGB2,LGALS3,LPL,MLXIPL,NCF1,PDCD1,PLAU,PLAUR,PON3,RSAD2,SP110,ST14,TGFB1,TGFBR2,TIMP2,TLR2,TNFRSF1A,TUBA1C,VAV1
Molecular Transport	quantity of metal	40	6,35E-12	AQP4,B2M,C3,C3AR1,CCL2,CCL3L3,CCL4,CCL5,CD5,CSF1,CX3CR1,CXCL10,CYBRD1,ENTPD1,FCER1G,FCGR2A,FCGR3A/FCGR3B,HLA-A,HMOX1,ICAM1,IGF1,IGHM,INPP5D,LAIR1,LAT2,LCP2,LILRB4,LYZ,PLAU,PLAUR,PLCE1,PLCG2,PRNP,PTPN6,PTPRC,RASGRP3,TGFB1,TRIM21,VAV1,WAS
Cell-To-Cell Signaling and Interaction, Cellular Movement, Hematological System Development and Function, Immune Cell Trafficking, Inflammatory Response	recruitment of phagocytes	40	3,16E-23	ADORA3,ALOX5,BCL3,C3AR1,CCL2,CCL3L3,CCL4,CCL5,CD14,CD44,CD74,CHI3L1,CSF1,CSF1R,CTSC,CX3CR1,CXCL10,FCGR2A,FCGR2B,FCGR3A/FCGR3B,FERMT3,GCNT1,HCAR2,HCK,ICAM1,INPP5D,IRF5,ITGB2,LGALS3,LSP1,LYZ,NCF4,PYCARD,SELPLG,TGFB1,TGFBR2,TLR2,TNFRSF1A,TREML2,VAV1
Cell Death and Survival	apoptosis of mononuclear leukocytes	40	2,93E-17	ADORA3,BCL2A1,BCL3,C3AR1,CCL4,CCL5,CD44,CD5,CD9,CHI3L1,CSF1,DHX58,EIF2AK2,FCGR1A,FCGR2B,FCGR3A/FCGR3B,ICAM1,IGF1,IGHM,INPP5D,IRF8,Irgm1,LGALS3,PDCD1,PLCG2,PTPN6,PTPRC,RAC2,RHOH,RUNX1,SH3BP2,ST14,STAT1,TGFB1,TLR2,TLR7,TNFAIP8L2,TNFRSF1A,VAV1,WAS
Immunological Disease	immunodeficiency	40	2,80E-23	ADORA3,B2M,C1QA,C1QB,C1QC,C3,C4A/C4B,CARD11,CD180,CFH,CSF1R,CYBA,FCGR1A,FCGR2A,FCGR2B,FCGR3A/FCGR3B,FERMT3,IGF1,IGHM,IKZF1,IL21R,IRF7,IRF8,ISG15,ITGB2,NCF1,NCF2,NCF4,OAS1,PLCG2,PTPRC,RAC2,RUNX1,STAT1,TAP1,TLR1,TLR2,TLR6,TNFRSF13B,WAS
Cell-To-Cell Signaling and Interaction, Inflammatory Response	response of phagocytes	40	2,75E-25	C3,CAPG,CCL2,CCL5,CD14,CD44,CD9,CH25H,CLEC5A,CLEC7A,CSF2RB,CXCL10,DDX58,FCER1G,FCGR1A,FCGR2A,FCGR2B,FCGR3A/FCGR3B,HCK,HMOX1,ICAM1,IL10RA,INPP5D,IRF8,ISG15,ITGAX,ITGB2,LGALS3,PLAU,PLAUR,PTPRC,SELPLG,SH3BP2,TGFB1,TLR2,TLR7,TREM2,TYROBP,VAV1,WAS
Cancer, Organismal Injury and Abnormalities	metastatic solid tumor	40	1,69E-09	ATF3,B2M,C3,C4A/C4B,CAPG,CCL2,CCL5,CD44,CD48,CD9,CSF1,CSF1R,CSF2RB,CST7,FCGR1A,FCGR2A,FCGR2B,FCGR3A/FCGR3B,HCAR2,HCLS1,HMOX1,ICAM1,IRF7,LGALS3,NEK11,OLFML3,PDCD1,PLAU,PLAUR,PRNP,PRRX2,PTPRC,SLC16A3,STAT1,TGFB1,TGFBR1,TLR2,TLR7,TNFRSF1A,TUBA1C
Cellular Compromise, Inflammatory Response	degranulation of cells	40	1,55E-25	ADORA3,ANXA3,ATF3,C3,C3AR1,C4A/C4B,CCL2,CCL3L3,CCL4,CD48,CD63,CD84,CD9,CX3CR1,DOK1,ENTPD1,FCER1G,FCGR1A,FCGR2A,FCGR2B,FCGR3A/FCGR3B,FES,HCK,HMOX1,INPP5D,ITGB2,LAIR1,LAT2,LCP2,LILRB4,MYO1F,PILRA,PLAUR,PLCG2,PTPRC,RAC2,SH3BP2,TLR2,TREML2,VAV1
Digestive System Development and Function, Gastrointestinal Disease	abnormal morphology of digestive system	40	1,01E-09	AGPAT2,ATF3,B2M,BCL3,C3,C3AR1,C4A/C4B,CLEC7A,CSF1,CSF1R,CTSD,DDX58,FES,GCNT1,GRN,HEXA,HEXB,HHEX,IGHM,IKZF1,INPP5D,IRF8,LAMC2,LGALS3,LGALS9B,LPL,MAN2B1,NAGLU,NCF1,PDCD1,PLAU,PRRX2,PYCARD,STAT1,SYTL1,TCIRG1,TGFB1,TLR2,TNFRSF1A,WAS
Cellular Development	maturation of cells	39	8,55E-13	CARD11,CCL5,CD44,CD86,CLEC7A,CSF1,CSF1R,ELF4,FCGR2B,HAVCR2,HMOX1,ICAM1,IGF1,IGHM,IL21R,INPP5D,IRF8,ITGB2,LCP1,PARP14,PLAU,PLCG2,PRNP,PTPN6,PTPRC,RHOH,RUNX1,STAT1,TGFB1,TGFBR1,TGFBR2,TLR2,TLR7,TNFRSF13B,TNFRSF1A,TREM2,TYROBP,VAV1,WAS
Hematological System Development and Function, Tissue Morphology	quantity of antigen presenting cells	39	4,96E-21	B2M,BCL2A1,BCL3,C3AR1,C4A/C4B,CCL2,Ccl9,CD86,CSF1,CSF1R,CTSS,CX3CR1,CXCL10,FCER1G,FCGR2B,GPR183,HAVCR2,HCK,HMOX1,IGF1,IGHM,IKZF1,INPP5D,IRF8,ITGB2,LAIR1,LGALS3,LILRB4,LSP1,PLAU,PTPN6,SELPLG,TGFB1,TGFBR1,TGFBR2,TLR2,TNFRSF1A,TREM2,TYROBP
Free Radical Scavenging	production of reactive oxygen species	39	4,91E-16	ALOX5,ARHGDIB,C3,CAPN3,CCL4,CCL5,CD14,CD44,CLEC7A,CSF1,CYBA,FCGR2A,FCGR3A/FCGR3B,GRN,HCK,HK2,HK3,HMOX1,HVCN1,ICAM1,IGF1,IL4I1,ITGAX,ITGB2,LCP2,NCF1,NCF2,PLCG2,PRNP,PTPN6,RAC2,SELPLG,SERPINA3,TGFB1,TLR2,TREML2,Trim30a/Trim30d,TYROBP,VAV1
Inflammatory Response, Organismal Injury and Abnormalities, Respiratory Disease	inflammation of lung	39	3,79E-14	ANXA3,ATF3,C10orf54,C3,CARD11,CCL2,CCL3L3,Ccl6,CD14,CD180,CD44,CD72,CD86,CH25H,CLEC7A,CSF1R,CSF2RB,CTSS,ENTPD1,FCGR2B,HLA-A,HMOX1,ICAM1,IGF1,LCP2,LGALS3,Mx1/Mx2,NCF1,PLAU,PTPN6,PTPRC,SIGLEC8,STAT1,TGFB1,TLR2,TLR7,TNFAIP8L2,TNFRSF1A,VAV1
Cell-To-Cell Signaling and Interaction	response of myeloid cells	39	2,22E-24	C3,CAPG,CCL2,CD14,CD44,CD9,CH25H,CLEC5A,CLEC7A,CSF2RB,CXCL10,DDX58,FCER1G,FCGR1A,FCGR2A,FCGR2B,FCGR3A/FCGR3B,HCK,HMOX1,ICAM1,IL10RA,INPP5D,IRF8,ISG15,ITGAX,ITGB2,LGALS3,PLAU,PLAUR,PTPRC,SELPLG,SH3BP2,TGFB1,TLR2,TLR7,TREM2,TYROBP,VAV1,WAS
Cardiovascular Disease, Organismal Injury and Abnormalities	occlusion of artery	39	2,04E-10	ADORA3,ALOX5,APOBEC1,ARHGAP9,CCL2,CCL3L3,CD14,CD44,CD68,CHI3L1,CSF1,CTSS,CX3CR1,CXCL10,CXCL16,ENTPD1,HCAR2,HMOX1,ICAM1,IGF1,ITGAX,ITGB2,LGALS3,LPL,MLXIPL,NCF1,PDCD1,PLAU,PLAUR,PON3,RSAD2,ST14,TGFB1,TGFBR2,TIMP2,TLR2,TNFRSF1A,TUBA1C,VAV1
Humoral Immune Response, Protein Synthesis	quantity of IgG	39	1,27E-24	ATF3,B2M,BCL3,C3AR1,CARD11,CD180,CD37,CD84,CD86,CH25H,CSF2RB,CTSS,CXCL10,DAPP1,FCER1G,FCGR1A,FCGR2B,HLA-DOA,HLA-DQB1,IGHM,IL13RA1,IL21R,ITGB2,LAIR1,LGALS3,LY86,PDCD1,RASGRP3,RSAD2,SAMSN1,SASH3,SH3BP2,TCIRG1,TLR2,TNFAIP8L2,TNFRSF13B,TNFRSF1A,TYROBP,VAV1
Digestive System Development and Function, Hepatic System Development and Function, Organ Development	response of liver	39	1,23E-17	ADORA3,C10orf54,C3,C4A/C4B,CCL2,CCL3L3,CCL4,CCL5,CD14,CD44,CD48,CSF1,CSF2RB,CXCL10,CXCL6,FCGR1A,FCGR2A,FCGR2B,FCGR3A/FCGR3B,HLA-A,HMOX1,IGF1,IL10RA,ITGB2,LCP2,LGALS3,NAGLU,PDCD1,PLAU,PLAUR,PLCG2,PTPRC,STAT1,TGFB1,TLR7,TNFAIP8L2,TNFRSF13B,TNFRSF1A,TYROBP
Digestive System Development and Function, Gastrointestinal Disease, Hepatic System Development and Function, Hepatic System Disease, Inflammatory Disease, Inflammatory Response, Organ Development, Organismal Injury and Abnormalities	inflammation of liver	38	4,47E-17	ADORA3,C10orf54,C3,C4A/C4B,CCL2,CCL3L3,CCL4,CCL5,CD14,CD44,CD48,CSF1,CSF2RB,CXCL10,CXCL6,FCGR1A,FCGR2A,FCGR2B,FCGR3A/FCGR3B,HLA-A,HMOX1,IGF1,ITGB2,LCP2,LGALS3,NAGLU,PDCD1,PLAU,PLAUR,PLCG2,PTPRC,STAT1,TGFB1,TLR7,TNFAIP8L2,TNFRSF13B,TNFRSF1A,TYROBP
Cell Death and Survival	apoptosis of lymphocytes	38	2,94E-16	BCL2A1,BCL3,C3AR1,CCL4,CCL5,CD44,CD5,CD9,CHI3L1,CSF1,DHX58,EIF2AK2,FCGR1A,FCGR2B,FCGR3A/FCGR3B,ICAM1,IGF1,IGHM,INPP5D,Irgm1,LGALS3,PDCD1,PLCG2,PTPN6,PTPRC,RAC2,RHOH,RUNX1,SH3BP2,ST14,STAT1,TGFB1,TLR2,TLR7,TNFAIP8L2,TNFRSF1A,VAV1,WAS
Immunological Disease	allergy	38	2,08E-13	ADORA3,ALOX5,ANXA3,BCL3,C3,C3AR1,CAPG,CARD11,CCL4,CCL5,CCRL2,CD44,CD63,CD74,CSF2RB,CTSS,FCER1G,FCGR1A,FCGR2A,FCGR2B,HAVCR2,HCK,HLA-DQB1,HPGDS,ICAM1,IGHM,LCP2,LILRB4,LPL,MSN,PDCD1,PTPRC,STAT1,TGFB1,TGFBR1,TLR2,TNFRSF1A,VAV1
Cell-mediated Immune Response, Cellular Development, Cellular Function and Maintenance, Cellular Growth and Proliferation, Embryonic Development, Hematological System Development and Function, Hematopoiesis, Lymphoid Tissue Structure and Development, Organ Development, Organismal Development, Tissue Development	differentiation of T lymphocytes	38	2,05E-14	B2M,BCL2A1,BCL3,C3AR1,CARD11,CCL5,CD6,CD74,CD86,ELF4,FCGR2B,HAVCR2,HLA-DOA,ICAM1,IGF1,IKZF1,IL21R,IRF5,IRF8,ITGB2,LCP2,LGALS9B,LILRB4,LYL1,PTPN6,PTPRC,RHOH,RSAD2,RUNX1,SASH3,STAT1,TGFB1,TGFBR1,TGFBR2,TLR7,USP18,VAV1,WAS
Cell-To-Cell Signaling and Interaction, Inflammatory Response	immune response of phagocytes	37	7,35E-24	C3,CAPG,CCL2,CD14,CD44,CH25H,CLEC5A,CSF2RB,CXCL10,DDX58,FCER1G,FCGR1A,FCGR2A,FCGR2B,FCGR3A/FCGR3B,HCK,HMOX1,ICAM1,IL10RA,INPP5D,IRF8,ISG15,ITGAX,ITGB2,LGALS3,PLAU,PLAUR,PTPRC,SELPLG,SH3BP2,TGFB1,TLR2,TLR7,TREM2,TYROBP,VAV1,WAS
Gastrointestinal Disease, Inflammatory Response, Organismal Injury and Abnormalities	inflammation of intestine	37	6,77E-14	ADGRE1,ADORA3,ALOX5,B2M,C3,CCL2,CCL3L3,CD44,CD86,CFH,CSF1R,CXCL10,DDX58,ENTPD1,FRRS1,HPGD,HPGDS,ICAM1,IGHM,IL10RA,INPP5D,LGALS3,NCF1,NCF4,PDCD1,PROS1,PTPRC,PYCARD,STAT1,TGFB1,TGFBR2,TLR1,TLR2,TMEM173,TNFAIP8L2,TNFRSF1A,WAS
Cellular Function and Maintenance, Hematological System Development and Function	function of macrophages	36	8,74E-26	BCL3,CAPG,CCL2,CCL5,CD14,CD9,CLEC7A,CSF1,CSF1R,CXCL10,DOK1,FCER1G,FCGR1A,FCGR2A,FCGR2B,FES,GRN,HCK,ICAM1,LCP1,LGALS3,P2RY6,PDCD1,PLAU,PLAUR,PYCARD,SH3BP2,STAT1,TCIRG1,TLR1,Tlr12,TLR2,TLR6,TNFRSF1A,TREM2,TYROBP
Cellular Function and Maintenance	endocytosis by eukaryotic cells	36	7,33E-17	C3,CAPG,CCL4,CCL5,CD14,CD44,CH25H,CSF2RB,CXCL10,FCER1G,FCGR1A,FCGR2A,FCGR2B,FCGR3A/FCGR3B,HCK,HMOX1,INPP5D,IRF8,ISG15,ITGB2,LGALS3,PLAU,PLAUR,PROS1,PTPN6,PTPRC,SELPLG,SH3BP2,TGFB1,TGFBR1,TLR2,TREM2,TREML2,VAV1,VIM,WAS
Cellular Function and Maintenance	internalization of cells	36	6,09E-21	C3,CAPG,CD14,CD44,CD48,CH25H,CLEC7A,CSF2RB,CXCL10,FCER1G,FCGR1A,FCGR2A,FCGR2B,FCGR3A/FCGR3B,HCK,HMOX1,INPP5D,IRF8,ISG15,ITGB2,LGALS3,PLAU,PLAUR,PROS1,PTPN6,PTPRC,RAC2,SELPLG,SH3BP2,TGFB1,TLR2,TREM2,TRIM21,VAV1,VIM,WAS
Cell-To-Cell Signaling and Interaction, Cellular Movement, Hematological System Development and Function, Immune Cell Trafficking	recruitment of granulocytes	36	5,45E-22	ADORA3,ALOX5,BCL3,C3,C3AR1,CCL2,CCL3L3,CCL4,CCL5,CD14,CD44,CHI3L1,CSF1,CSF2RB,CTSC,CX3CR1,CXCL10,FCGR2A,FCGR2B,FCGR3A/FCGR3B,FERMT3,GCNT1,HCK,ICAM1,IL21R,ITGB2,LGALS3,LSP1,LYZ,NCF4,PYCARD,SELPLG,TLR2,TNFRSF1A,TREML2,VAV1
Cellular Development, Connective Tissue Development and Function, Tissue Development	differentiation of bone	36	4,49E-12	ALOX5,C3,C3AR1,CCL2,CCL3L3,CCL5,Ccl9,CD9,CLIC1,CSF1,CSF1R,EIF2AK2,ELF4,FBLIM1,FCER1G,FCGR2B,GPNMB,GPR183,HCST,IFI16,IGF1,INPP5D,LILRB4,MRC2,PLCG2,PRRX2,SH3BP2,STAT1,TCIRG1,TGFB1,TGFBR2,TLR2,TREM2,TYROBP,VIM,WAS
Antimicrobial Response, Inflammatory Response	antiviral response	36	4,07E-24	APOBEC1,BCL3,Bst2,CCL4,CCL5,CD86,CXCL10,DDX58,DHX58,EIF2AK2,FCGR1A,H2-K2/H2-Q9,H2-L,HLA-A,IFI16,Ifi27l2a/Ifi27l2b,IFIT1B,IFIT3,IFITM3,IRF5,IRF7,ISG15,ITGAX,Mx1/Mx2,OAS1,OASL,Oasl2,PTPRC,PYCARD,RSAD2,STAT1,Tlr13,TLR7,TMEM173,VAV1,ZC3HAV1
Cell Death and Survival, Cellular Compromise	cytotoxicity of cells	36	3,65E-22	B2M,CARD11,CCL2,CCL5,CD44,CD48,CD5,CD6,CD74,FCER1G,FCGR1A,FCGR2A,FCGR3A/FCGR3B,FERMT3,H2-K2/H2-Q9,HAVCR2,HCK,HCST,HLA-A,ICAM1,IGF1,IL21R,ITGB2,LAIR1,LGALS3,PLCG2,PTPN6,PTPRC,STAT1,TGFB1,TGFBR2,TLR2,TNFRSF1A,TYROBP,VAV1,WAS
Cardiovascular Disease, Organismal Injury and Abnormalities	atherosclerosis	36	2,49E-09	ADORA3,ALOX5,APOBEC1,ARHGAP9,CCL2,CCL3L3,CD14,CD44,CD68,CHI3L1,CSF1,CTSS,CX3CR1,CXCL10,CXCL16,HCAR2,HMOX1,ICAM1,IGF1,ITGAX,ITGB2,LGALS3,LPL,NCF1,PDCD1,PLAU,PLAUR,PON3,RSAD2,ST14,TGFB1,TGFBR2,TIMP2,TLR2,TNFRSF1A,TUBA1C
Cell Signaling, Molecular Transport, Vitamin and Mineral Metabolism	quantity of Ca2+	36	2,46E-12	AQP4,C3,C3AR1,CCL2,CCL3L3,CCL4,CCL5,CD5,CSF1,CX3CR1,CXCL10,ENTPD1,FCER1G,FCGR2A,FCGR3A/FCGR3B,ICAM1,IGF1,IGHM,INPP5D,LAIR1,LAT2,LCP2,LILRB4,LYZ,PLAU,PLAUR,PLCE1,PLCG2,PRNP,PTPN6,PTPRC,RASGRP3,TGFB1,TRIM21,VAV1,WAS
Cell Death and Survival	cell viability of blood cells	36	2,34E-17	BCL2A1,BCL3,C3,CARD11,CCL4,CD44,CD48,CD74,CD86,CSF1,CSF1R,CSF2RB,FCER1G,FCGR1A,FCGR3A/FCGR3B,HCK,ICAM1,IGF1,IL21R,INPP5D,ITGB2,LGALS3,NCF2,PARP14,PDCD1,PLCG2,PTPN6,PTPRC,PYCARD,RAC2,RUNX1,SIGLEC8,STAT1,TGFB1,TNFRSF13B,TYROBP
Cell-To-Cell Signaling and Interaction, Hematological System Development and Function	response of lymphocytes	36	1,20E-23	C3AR1,CCL2,CD180,CD48,CD6,CD86,CH25H,CLEC7A,CSF2RB,CTSS,DAPP1,FCGR2A,FCGR2B,HAVCR2,HLA-DQB1,HMOX1,HPGDS,ICAM1,IGHM,IL10RA,IL21R,LAG3,LCP2,OASL,PDCD1,PLAUR,PTPN6,PTPRC,PYCARD,SELPLG,TGFB1,TGFBR2,TLR7,TNFRSF1A,TREML2,VAV1
Dermatological Diseases and Conditions, Inflammatory Disease, Inflammatory Response, Organismal Injury and Abnormalities	Dermatitis	35	7,73E-11	BCL3,C3,C3AR1,CAPG,CARD11,CCL5,CD44,CD5,CD74,CSF2RB,EIF2AK2,FCER1G,FCGR2A,FCGR2B,HAVCR2,HCK,HLA-A,IGHM,IRF9,ITGB2,LCP2,LPL,MSN,PLCG2,PTPN6,PTPRC,SLC39A4,ST14,STAT1,TGFB1,TGFBR1,TLR2,TLR7,TNFRSF1A,TUBA1C
Cellular Development	maturation of blood cells	35	3,83E-18	CARD11,CCL5,CD44,CD86,CLEC7A,CSF1,ELF4,FCGR2B,HAVCR2,HMOX1,ICAM1,IGHM,IL21R,INPP5D,IRF8,ITGB2,LCP1,PARP14,PLCG2,PRNP,PTPN6,PTPRC,RHOH,RUNX1,STAT1,TGFB1,TGFBR1,TGFBR2,TLR2,TLR7,TNFRSF13B,TNFRSF1A,TREM2,TYROBP,VAV1
Cell-To-Cell Signaling and Interaction	response of antigen presenting cells	35	3,66E-22	C3,CAPG,CCL5,CD14,CD44,CD68,CD74,CD86,CH25H,CLEC7A,CTSS,DDX58,FCER1G,FCGR1A,FCGR2A,FCGR2B,HCK,HMOX1,IGHM,IL10RA,INPP5D,IRF8,ISG15,ITGB2,LGALS3,LILRB4,PLAUR,PSMB8,PTPRC,SH3BP2,TAP1,TLR2,TLR7,TREM2,WAS
Gastrointestinal Disease, Organismal Injury and Abnormalities	abnormality of large intestine	35	2,49E-12	ADGRE1,ADORA3,ALOX5,B2M,C3,CCL2,CCL3L3,CD44,CD86,CFH,CSF1R,CXCL10,DDX58,ENTPD1,FRRS1,HPGD,HPGDS,ICAM1,IGHM,IL10RA,NCF1,NCF4,PDCD1,PLAU,PROS1,PTPRC,PYCARD,STAT1,TGFB1,TGFBR2,TLR1,TLR2,TMEM173,TNFRSF1A,WAS
Cellular Development, Connective Tissue Development and Function, Tissue Development	differentiation of bone cells	35	1,53E-11	ALOX5,C3,C3AR1,CCL2,CCL3L3,CCL5,Ccl9,CD9,CLIC1,CSF1,CSF1R,EIF2AK2,ELF4,FBLIM1,FCER1G,FCGR2B,GPNMB,GPR183,HCST,IFI16,IGF1,INPP5D,LILRB4,MRC2,PLCG2,PRRX2,SH3BP2,STAT1,TCIRG1,TGFB1,TLR2,TREM2,TYROBP,VIM,WAS
Gastrointestinal Disease, Inflammatory Disease	gastroenteritis	35	1,48E-12	ADGRE1,ADORA3,ALOX5,B2M,C3,CCL2,CD44,CD86,CFH,CSF1R,CXCL10,DDX58,ENTPD1,FRRS1,HMOX1,HPGD,HPGDS,ICAM1,IGHM,IL10RA,INPP5D,NCF1,NCF4,PDCD1,PROS1,PTPRC,PYCARD,STAT1,TGFB1,TGFBR2,TLR1,TLR2,TMEM173,TNFRSF1A,WAS
Gastrointestinal Disease, Inflammatory Disease, Organismal Injury and Abnormalities	enteritis	34	9,91E-13	ADGRE1,ADORA3,ALOX5,B2M,C3,CCL2,CD44,CD86,CFH,CSF1R,CXCL10,DDX58,ENTPD1,FRRS1,HPGD,HPGDS,ICAM1,IGHM,IL10RA,INPP5D,NCF1,NCF4,PDCD1,PROS1,PTPRC,PYCARD,STAT1,TGFB1,TGFBR2,TLR1,TLR2,TMEM173,TNFRSF1A,WAS
Gastrointestinal Disease, Inflammatory Response, Organismal Injury and Abnormalities	inflammation of large intestine	34	8,22E-13	ADGRE1,ADORA3,ALOX5,B2M,C3,CCL2,CCL3L3,CD44,CD86,CFH,CSF1R,CXCL10,DDX58,ENTPD1,FRRS1,HPGD,HPGDS,ICAM1,IGHM,IL10RA,NCF1,NCF4,PDCD1,PROS1,PTPRC,PYCARD,STAT1,TGFB1,TGFBR2,TLR1,TLR2,TMEM173,TNFRSF1A,WAS
Gastrointestinal Disease, Organismal Injury and Abnormalities	benign oral disorder	34	6,30E-11	B2M,C3,C4A/C4B,CCL3L3,CCL4,CCL5,Ccl9,CD44,CD6,CD68,CSF1,CTSC,CXCL10,CXCL6,FCER1G,FCGR1A,FCGR2A,FCGR2B,FCGR3A/FCGR3B,HLA-A,IFIT3,IFITM3,IGHM,MYH2,PSMB8,STAT1,TGFB1,TGFBR2,TGIF1,TLR1,TLR2,TRIM21,TUBA1C,TYROBP
Cell Death and Survival	cytolysis	34	5,15E-17	B2M,C3,C3AR1,C4A/C4B,CD44,CD48,CFH,CX3CR1,ELF4,FCER1G,FCGR1A,FCGR2A,FCGR2B,FCGR3A/FCGR3B,GSDMD,HCST,HLA-A,HMOX1,IL21R,ISG15,ITGB2,LCP2,LGALS3,LYZ,PLCG2,PTPRC,STAT1,TAP1,TGFBR2,TLR1,TNFRSF1A,TYROBP,VAV1,VIM
Cell-mediated Immune Response, Cellular Movement, Hematological System Development and Function, Immune Cell Trafficking	T cell migration	34	2,39E-17	ALOX5,C3,CCL2,CCL3L3,CCL4,CCL5,CD44,CD74,CD86,CTSS,CXCL10,CXCL16,ELF4,FYB,GCNT1,HLA-A,ICAM1,INPP5D,ITGB2,LAG3,LCP1,LCP2,PDCD1,PLAU,RAC2,RUNX1,SELPLG,STAT1,TGFB1,TGFBR2,TIMP2,TNFRSF1A,VAV1,WAS
Cellular Development, Hematological System Development and Function, Hematopoiesis, Lymphoid Tissue Structure and Development	maturation of leukocytes	34	2,17E-19	CARD11,CCL5,CD44,CD86,CLEC7A,CSF1,FCGR2B,HAVCR2,HMOX1,ICAM1,IGHM,IL21R,INPP5D,IRF8,ITGB2,LCP1,PARP14,PLCG2,PRNP,PTPN6,PTPRC,RHOH,RUNX1,STAT1,TGFB1,TGFBR1,TGFBR2,TLR2,TLR7,TNFRSF13B,TNFRSF1A,TREM2,TYROBP,VAV1
Cell Death and Survival	cell viability of leukocytes	34	1,96E-17	BCL2A1,BCL3,C3,CARD11,CCL4,CD44,CD48,CD74,CD86,CSF1,CSF1R,CSF2RB,FCER1G,FCGR1A,FCGR3A/FCGR3B,HCK,ICAM1,IL21R,INPP5D,ITGB2,LGALS3,NCF2,PARP14,PDCD1,PLCG2,PTPN6,PTPRC,PYCARD,RAC2,SIGLEC8,STAT1,TGFB1,TNFRSF13B,TYROBP
Cellular Function and Maintenance	engulfment of blood cells	34	1,38E-22	C3,CAPG,CCL5,CD14,CD44,CH25H,CSF2RB,CXCL10,FCER1G,FCGR1A,FCGR2A,FCGR2B,FCGR3A/FCGR3B,HCK,HMOX1,INPP5D,IRF8,ISG15,ITGAX,ITGB2,LGALS3,PLAU,PLAUR,PROS1,PTPN6,PTPRC,RAC2,SELPLG,SH3BP2,TLR2,TREM2,TREML2,VAV1,WAS
Cellular Compromise, Inflammatory Response	degranulation of phagocytes	34	1,36E-25	ADORA3,ANXA3,ATF3,C3,C3AR1,C4A/C4B,CCL2,CCL3L3,CCL4,CD63,CD84,CD9,DOK1,FCER1G,FCGR1A,FCGR2A,FCGR2B,FES,HCK,HMOX1,INPP5D,ITGB2,LAT2,LCP2,LILRB4,MYO1F,PLAUR,PLCG2,PTPRC,RAC2,SH3BP2,TLR2,TREML2,VAV1
Cell Death and Survival	cell death of T lymphocytes	34	1,07E-14	BCL2A1,BCL3,C3AR1,CCL4,CCL5,CD44,CD5,CD9,CHI3L1,CTSD,CXCL10,DHX58,FCGR1A,ICAM1,IGF1,IGHM,Irgm1,LAG3,LGALS3,PDCD1,PTPN6,PTPRC,RAC2,RHOH,RUNX1,ST14,STAT1,TGFB1,TGFBR2,TLR7,TNFAIP8L2,TNFRSF1A,VAV1,WAS
Cell-To-Cell Signaling and Interaction	aggregation of cells	33	8,06E-13	C3,CCL5,CD44,CD6,CD63,CD9,CFH,CLIC1,CXCL10,ENTPD1,FCER1G,FCGR2A,FERMT3,HCLS1,ICAM1,IGF1,IGHM,INPP5D,ITGB2,LCP2,LYZ,PLCG2,PLEK,PTPN6,PTPRC,SELPLG,TBXAS1,TGFB1,TIMP2,TLR2,TLR7,TNFRSF1A,VAV1
Cell-To-Cell Signaling and Interaction, Hematological System Development and Function, Immune Cell Trafficking, Inflammatory Response	activation of macrophages	33	7,08E-18	ATF3,C3,CCL2,CCL4,CCL5,CD14,CD44,CD84,CHI3L1,CSF1,CSF1R,CX3CR1,CXCL10,FCER1G,HAVCR2,HCK,HLA-A,HMOX1,ICAM1,IFI16,IGF1,LGALS3,LGALS9B,PRNP,PROS1,PTPN6,SLC11A1,STAT1,TGFB1,TLR2,TNFAIP8L2,TREM2,TYROBP
Hematological Disease	cytopenia	33	4,35E-12	AQP4,B2M,C3,C4A/C4B,CARD11,CCL3L3,CD14,CD44,ENTPD1,FCER1G,FCGR1A,FCGR2A,FCGR2B,FCGR3A/FCGR3B,FYB,HLA-A,HLA-DQB1,IGHM,IKZF1,INPP5D,IRF7,IRF8,LYL1,PLEK,PROS1,RUNX1,SLC11A1,TAP1,TCIRG1,TGFB1,TLR7,TUBA1C,WAS
Cell-To-Cell Signaling and Interaction	binding of blood cells	33	4,17E-19	C3,CCL2,CCL4,CCL5,CD14,CD44,CD48,CD6,CD84,CD86,CFH,CSF1,CXCL10,ENTPD1,FCGR1A,FCGR2A,FCGR2B,FCGR3A/FCGR3B,FERMT3,FYB,GCNT1,HCK,ICAM1,IRF8,ITGB2,LCP2,LSP1,MSN,PTPN6,PTPRC,SELPLG,TGFB1,TLR2
Cell Death and Survival	cell death of myeloid cells	33	3,70E-19	ADORA3,ATF3,BCL2A1,C1QA,C3AR1,CCL2,CCL5,CD14,CD44,CSF1,EIF2AK2,ENTPD1,FCER1G,FCGR1A,HAVCR2,HCAR2,HMOX1,IGF1,INPP5D,IRF8,ISG15,ITGB2,LGALS3,LYZ,PTPN6,PYCARD,SERPINA3,SH3BP2,SIGLEC8,STAT1,TGFB1,TLR2,TNFRSF1A
Cell-To-Cell Signaling and Interaction, Inflammatory Response	immune response of antigen presenting cells	33	2,80E-21	C3,CAPG,CD14,CD44,CD68,CD74,CD86,CH25H,CTSS,DDX58,FCER1G,FCGR1A,FCGR2A,FCGR2B,HCK,HMOX1,IGHM,IL10RA,INPP5D,IRF8,ISG15,ITGB2,LGALS3,LILRB4,PLAUR,PSMB8,PTPRC,SH3BP2,TAP1,TLR2,TLR7,TREM2,WAS
Gastrointestinal Disease, Inflammatory Disease, Inflammatory Response, Organismal Injury and Abnormalities	colitis	33	2,68E-12	ADGRE1,ADORA3,ALOX5,B2M,C3,CCL2,CD44,CD86,CFH,CSF1R,CXCL10,DDX58,ENTPD1,FRRS1,HPGD,HPGDS,ICAM1,IGHM,IL10RA,NCF1,NCF4,PDCD1,PROS1,PTPRC,PYCARD,STAT1,TGFB1,TGFBR2,TLR1,TLR2,TMEM173,TNFRSF1A,WAS
Cell-To-Cell Signaling and Interaction, Cellular Movement, Hematological System Development and Function, Immune Cell Trafficking, Inflammatory Response	recruitment of neutrophils	33	2,42E-21	ADORA3,ALOX5,BCL3,C3AR1,CCL2,CCL3L3,CCL4,CCL5,CD14,CD44,CHI3L1,CSF1,CTSC,CX3CR1,CXCL10,FCGR2A,FCGR2B,FCGR3A/FCGR3B,FERMT3,GCNT1,HCK,ICAM1,ITGB2,LGALS3,LSP1,LYZ,NCF4,PYCARD,SELPLG,TLR2,TNFRSF1A,TREML2,VAV1
Immunological Disease, Inflammatory Disease, Inflammatory Response, Neurological Disease, Organismal Injury and Abnormalities	experimental autoimmune encephalomyelitis	33	2,11E-13	B2M,C10orf54,C3,C3AR1,CCL5,CD44,CD5,CD74,CD86,CX3CR1,CXCL10,FCER1G,FCGR2A,HAVCR2,HCST,HLA-A,HLA-DQB1,IGF1,IGHM,IL21R,Irgm1,ITGAX,LCP2,NCF1,PDCD1,PTPRC,PYCARD,STAT1,TGFB1,TMEM173,TNFRSF1A,TYROBP,USP18
Protein Synthesis	quantity of cytokine	33	1,09E-16	AGPAT2,ALOX5,ARHGDIB,C3,C3AR1,CARD11,CD14,CD44,CLEC7A,CTSC,CXCL16,CXCL6,DHX58,DOK1,GPR183,HEXB,IGF1,IL10RA,IL13RA1,INPP5D,IRF5,Irgm1,ITGB2,LAT2,LGALS3BP,PYCARD,RASAL3,SAMSN1,STAT1,TLR2,TMEM173,TNFAIP8L2,TNFRSF1A
Cell Morphology, Immunological Disease	abnormal morphology of leukocytes	32	7,33E-18	B2M,BCL3,CARD11,CD5,CD84,CSF1,CSF1R,DDX58,ELF4,FCER1G,FCGR2B,GCNT1,HLA-A,HLA-DQB1,IGHM,IKZF1,INPP5D,IRF8,ITGB2,LCP2,LGALS3,LILRB4,PSMB9,PTPRC,RHOH,SASH3,TAP1,TGFB1,TNFAIP8L2,TNFRSF1A,VAV1,WAS
Cardiovascular Disease	Infarction	32	6,37E-12	ADORA3,C1QA,C3,C4A/C4B,CCL3L3,CD14,CD44,CSF1,CSF1R,CYBA,ENTPD1,FCER1G,FCGR1A,FCGR2A,FCGR2B,FCGR3A/FCGR3B,GRN,HLA-A,HMOX1,HPGDS,IGF1,ITGB2,NCF2,PRNP,PROS1,SERPINF2,STAT1,TLR2,TNFAIP8L2,TNFRSF1A,TREM2,TUBA1C
Organismal Injury and Abnormalities, Tissue Morphology	morphology of lesion	32	6,05E-11	ADORA3,C1QA,C3,CD44,CSF1,CTSS,CX3CR1,ENTPD1,FCER1G,GRN,HLA-A,HMOX1,HPGDS,ICAM1,IGF1,LAT2,LGALS3,LPL,LSP1,PLAU,PON3,PRNP,SPINT1,STAT1,TGFB1,TGFBR1,TGFBR2,TIMP2,TLR2,TLR7,TNFAIP8L2,TNFRSF1A
Inflammatory Disease, Inflammatory Response, Organismal Injury and Abnormalities, Renal and Urological Disease	Nephritis	32	4,40E-12	C1QA,C3,C4A/C4B,CCL2,CCL3L3,CCL4,CCL5,CD72,CD86,CFH,CSF1,CX3CR1,CXCL16,FCGR2A,FCGR2B,FCGR3A/FCGR3B,HLA-DQB1,HMOX1,ICAM1,IGF1,IGHM,IL21R,IRF5,PDCD1,PTPN6,PTPRC,TGFB1,TLR2,TLR7,TNFRSF13B,TNFRSF1A,WAS
Embryonic Development, Hematological System Development and Function, Lymphoid Tissue Structure and Development, Organ Development, Organismal Development, Tissue Development	formation of lymphoid tissue	32	1,03E-11	B2M,BCL3,C3,C4A/C4B,CD37,CD5,CD74,CD84,CD86,CD9,CSF1,HCK,HLA-DQB1,IGF1,IGHM,IKZF1,IL13RA1,IL21R,LAT2,LCP1,LCP2,LGALS9B,LYL1,PDCD1,PTPRC,RASGRP3,TGFB1,TGFBR1,TNFRSF13B,TNFRSF1A,TYROBP,VAV1
Cellular Movement, Hematological System Development and Function, Immune Cell Trafficking, Inflammatory Response	cell movement of macrophages	31	5,35E-14	C3,C3AR1,CCL2,CCL3L3,CCL4,CCL5,CD44,CD74,CSF1,CSF1R,CX3CR1,CXCL10,HCAR2,HCK,HMOX1,ICAM1,Irgm1,ITGB2,LGALS3,P2RY6,PDCD1,PLAU,PRNP,PTPN6,RAC2,TGFB1,TGFBR2,TLR2,TNFAIP8L2,TREM2,TYROBP
Cell Death and Survival, Cellular Compromise	cytotoxicity of lymphatic system cells	31	4,34E-22	B2M,CARD11,CCL2,CCL5,CD44,CD48,CD5,CD6,CD74,FCGR1A,FCGR2A,FCGR3A/FCGR3B,FERMT3,H2-K2/H2-Q9,HAVCR2,HLA-A,ICAM1,IGF1,IL21R,ITGB2,LAIR1,LGALS3,PLCG2,PTPN6,PTPRC,STAT1,TGFB1,TLR2,TYROBP,VAV1,WAS
Cellular Movement, Hematological System Development and Function, Immune Cell Trafficking	homing of granulocytes	31	4,01E-19	ALOX5,C3,C3AR1,CAPG,CCL2,CCL3L3,CCL4,CCL5,CD74,CSF1,CXCL10,CXCL6,FCER1G,FCGR2A,GRN,HCK,ICAM1,INPP5D,ITGB2,LGALS3,LSP1,MYO1F,PLAUR,PTPN6,RAC2,SELPLG,TGFB1,TNFRSF1A,TREML2,VAV1,WAS
Cell-To-Cell Signaling and Interaction, Cellular Function and Maintenance, Inflammatory Response	phagocytosis of blood cells	31	2,75E-21	C3,CAPG,CD14,CD44,CH25H,CSF2RB,CXCL10,FCER1G,FCGR1A,FCGR2A,FCGR2B,FCGR3A/FCGR3B,HCK,HMOX1,INPP5D,IRF8,ISG15,ITGAX,ITGB2,LGALS3,PLAU,PLAUR,PTPRC,RAC2,SELPLG,SH3BP2,TLR2,TREM2,TREML2,VAV1,WAS
Lymphoid Tissue Structure and Development, Organ Morphology, Tissue Morphology	quantity of lymphoid organ	31	2,70E-13	ARHGDIB,B2M,CD44,CD5,CD86,CTSD,DOK1,FCER1G,FCGR2B,FYB,HLA-DQB1,IGF1,IKZF1,INPP5D,IRF8,ITGB2,LAG3,LAIR1,LCP2,PTPRC,RHOH,RUNX1,SASH3,ST14,STAT1,TAP1,TNFAIP8L2,TNFRSF13B,TNFRSF1A,VAV1,WAS
Cardiovascular Disease, Organismal Injury and Abnormalities	peripheral arterial disease	31	2,53E-17	ALOX5,ARHGDIB,B2M,C3AR1,CAPG,CFH,CSF2RB,CTSC,CTSS,ELF4,FCGR1A,FCGR2A,FCGR3A/FCGR3B,FYB,HCAR2,HCK,HCLS1,IRF8,LAIR1,LAPTM5,LCP1,LPL,LPXN,PLAUR,RASGRP3,RUNX1,SAMSN1,SLCO2B1,TLR7,TMEM176B,TRIM14
Cellular Function and Maintenance	engulfment of leukocytes	31	2,41E-20	C3,CAPG,CCL5,CD14,CD44,CH25H,CSF2RB,CXCL10,FCER1G,FCGR1A,FCGR2A,FCGR2B,FCGR3A/FCGR3B,HCK,HMOX1,INPP5D,ISG15,ITGB2,LGALS3,PLAU,PLAUR,PROS1,PTPN6,PTPRC,SELPLG,SH3BP2,TLR2,TREM2,TREML2,VAV1,WAS
Cell Death and Survival	cell death of phagocytes	31	1,61E-17	ADORA3,ATF3,BCL2A1,C1QA,C3AR1,CCL2,CCL5,CD14,CD44,CSF1,EIF2AK2,ENTPD1,FCER1G,HAVCR2,HCAR2,HMOX1,INPP5D,IRF5,IRF8,ISG15,ITGB2,LGALS3,LYZ,PTPN6,PYCARD,SERPINA3,SH3BP2,STAT1,TGFB1,TLR2,TNFRSF1A
Cell Death and Survival, Cellular Compromise	cytotoxicity of leukocytes	31	1,43E-21	B2M,CARD11,CCL2,CCL5,CD44,CD48,CD5,CD6,FCGR1A,FCGR2A,FCGR3A/FCGR3B,FERMT3,H2-K2/H2-Q9,HAVCR2,HCK,HLA-A,ICAM1,IGF1,IL21R,ITGB2,LAIR1,LGALS3,PLCG2,PTPN6,PTPRC,STAT1,TGFB1,TLR2,TYROBP,VAV1,WAS
Cellular Development, Hematological System Development and Function, Hematopoiesis	differentiation of myeloid cells	30	8,22E-11	ALOX5,C1QC,CCL2,CLEC5A,CSF1,CSF1R,CSF2RB,CXCL10,EIF2AK2,FES,HCLS1,HHEX,HMOX1,IFI16,IGF1,IKZF1,IL13RA1,INPP5D,IRF7,IRF8,LAIR1,RAB7B,RAC2,RUNX1,SIGLEC8,TGFB1,TLR1,TLR2,TLR6,TYROBP
Cellular Growth and Proliferation	expansion of cells	30	7,43E-12	B2M,BCL3,C3,CD180,CD86,CSF1,CSF1R,CSF2RB,CTSD,DOK1,FCGR2B,HAVCR2,HMOX1,IGHM,IKZF1,IL10RA,IL21R,IRF8,LAG3,LCP1,LCP2,PDCD1,PTPRC,RAC2,RUNX1,TGFB1,TGFBR1,TGFBR2,TLR2,TNFRSF1A
Cell-To-Cell Signaling and Interaction, Hematological System Development and Function	aggregation of blood cells	30	6,85E-15	C3,CCL5,CD44,CD63,CD9,CFH,CLIC1,CXCL10,ENTPD1,FCER1G,FCGR2A,FERMT3,HCLS1,ICAM1,IGF1,IGHM,INPP5D,ITGB2,LCP2,PLCG2,PLEK,PTPN6,SELPLG,TBXAS1,TGFB1,TIMP2,TLR2,TLR7,TNFRSF1A,VAV1
Cellular Movement, Hematological System Development and Function, Immune Cell Trafficking, Inflammatory Response	chemotaxis of granulocytes	30	3,44E-18	ALOX5,C3,C3AR1,CAPG,CCL2,CCL3L3,CCL4,CCL5,CD74,CSF1,CXCL10,CXCL6,FCER1G,FCGR2A,GRN,HCK,ICAM1,INPP5D,ITGB2,LGALS3,LSP1,MYO1F,PLAUR,PTPN6,RAC2,SELPLG,TGFB1,TNFRSF1A,TREML2,VAV1
Cell Death and Survival, Cellular Compromise	cytotoxicity of lymphocytes	30	3,33E-21	B2M,CARD11,CCL2,CCL5,CD44,CD48,CD5,CD6,FCGR1A,FCGR2A,FCGR3A/FCGR3B,FERMT3,H2-K2/H2-Q9,HAVCR2,HLA-A,ICAM1,IGF1,IL21R,ITGB2,LAIR1,LGALS3,PLCG2,PTPN6,PTPRC,STAT1,TGFB1,TLR2,TYROBP,VAV1,WAS
Cellular Movement, Hematological System Development and Function, Immune Cell Trafficking, Inflammatory Response	homing of neutrophils	30	3,26E-20	ALOX5,C3,C3AR1,CAPG,CCL2,CCL3L3,CCL4,CCL5,CD74,CSF1,CXCL10,CXCL6,FCER1G,FCGR2A,GRN,HCK,ICAM1,INPP5D,ITGB2,LGALS3,LSP1,MYO1F,PTPN6,RAC2,SELPLG,TGFB1,TNFRSF1A,TREML2,VAV1,WAS
Cellular Function and Maintenance	engulfment of phagocytes	30	2,78E-20	C3,CAPG,CD14,CD44,CH25H,CSF2RB,CXCL10,FCER1G,FCGR1A,FCGR2A,FCGR2B,FCGR3A/FCGR3B,HCK,HMOX1,INPP5D,ISG15,ITGB2,LGALS3,PLAU,PLAUR,PROS1,PTPN6,PTPRC,SELPLG,SH3BP2,TLR2,TREM2,TREML2,VAV1,WAS
Hematological System Development and Function, Immunological Disease, Lymphoid Tissue Structure and Development, Organ Morphology, Organismal Development, Organismal Injury and Abnormalities, Tissue Morphology	abnormal morphology of spleen	30	2,40E-13	ALOX5,Bst2,CD86,CSF1,CSF1R,CTSD,DDX58,DOK1,FCGR2B,HCK,HLA-DQB1,HMOX1,IGHM,IKZF1,INPP5D,IRF8,ITGB2,LAG3,LCP2,MAN2B1,NLRC5,PDCD1,PTPRC,RHOH,SH3BP2,TCIRG1,TGFB1,TNFAIP8L2,TNFRSF13B,VAV1
Cell-mediated Immune Response, Cellular Movement, Hematological System Development and Function, Immune Cell Trafficking	cell movement of T lymphocytes	30	2,00E-15	C3,CCL2,CCL3L3,CCL4,CCL5,CD44,CD74,CD86,CTSS,CXCL10,CXCL16,ELF4,FYB,GCNT1,HLA-A,ICAM1,INPP5D,ITGB2,LAG3,LCP1,LCP2,PDCD1,RAC2,RUNX1,SELPLG,STAT1,TGFB1,TGFBR2,TIMP2,VAV1
Cellular Movement	migration of myeloid cells	30	1,57E-18	C3,CCL2,CCL3L3,CCL4,CCL5,CD44,CSF1,CTSS,CXCL10,CXCL6,F11R,GCNT1,HCK,HMOX1,ICAM1,INPP5D,ITGAX,ITGB2,LSP1,MYLK3,P2RY6,PLAU,PLAUR,PRNP,PTPN6,SELPLG,TGFB1,TIMP2,TNFRSF1A,VAV1
Gastrointestinal Disease, Hepatic System Disease, Organismal Injury and Abnormalities	damage of liver	30	1,54E-12	ADORA3,C3,C3AR1,CCL2,CCL4,CCL5,CD14,CD44,CFH,CSF1,CSF2RB,CXCL10,FCGR2B,HAVCR2,HCK,HLA-A,HMOX1,IGF1,ITGB2,NCF1,PDCD1,PLAU,PTPRC,PYCARD,RASAL3,STAT1,TGFB1,TGFBR2,TLR2,TNFRSF1A
Inflammatory Response	cell-mediated response	30	1,36E-17	BCL3,C10orf54,C3,C3AR1,CCL5,CD44,CD86,CLEC7A,CXCL10,FCGR1A,FCGR2B,HAVCR2,HLA-A,HLA-DQB1,HPGDS,ICAM1,IL10RA,INPP5D,LAG3,NCF1,PDCD1,PLAU,PYCARD,SLC11A1,TGFB1,TGFBR2,TLR2,TLR7,TNFRSF1A,VAV1
Immunological Disease	immediate hypersensitivity	29	9,03E-11	ALOX5,BCL3,C3,C3AR1,CAPG,CARD11,CCL5,CCRL2,CD44,CD63,CD74,CSF2RB,FCER1G,FCGR1A,FCGR2A,FCGR2B,HAVCR2,HCK,HPGDS,IGHM,LCP2,LILRB4,LPL,MSN,PTPRC,STAT1,TLR2,TNFRSF1A,VAV1
Cellular Function and Maintenance, Hematological System Development and Function	engulfment of myeloid cells	29	7,91E-20	C3,CAPG,CD14,CD44,CH25H,CSF2RB,CXCL10,FCER1G,FCGR1A,FCGR2A,FCGR2B,FCGR3A/FCGR3B,HCK,HMOX1,INPP5D,IRF8,ISG15,ITGB2,LGALS3,PLAU,PLAUR,PTPN6,PTPRC,SELPLG,SH3BP2,TLR2,TREM2,VAV1,WAS
Hematological System Development and Function, Tissue Development	accumulation of myeloid cells	29	4,72E-18	ALOX5,BCL2A1,C3,CCL2,CCL3L3,CCL5,CD44,CSF1,CTSC,CX3CR1,CXCL10,ENTPD1,FCGR2A,FCGR3A/FCGR3B,GRN,HAVCR2,HMOX1,INPP5D,IRF5,ITGAX,ITGB2,NCF1,PLAU,SELPLG,TIMP2,TLR2,TLR7,TNFAIP8L2,TNFRSF1A
Cell-To-Cell Signaling and Interaction, Hematological System Development and Function	binding of leukocytes	29	4,72E-18	C3,CCL2,CCL4,CCL5,CD14,CD44,CD48,CD6,CD86,CFH,CSF1,CXCL10,FCGR1A,FCGR2A,FCGR2B,FCGR3A/FCGR3B,FERMT3,FYB,GCNT1,HCK,ICAM1,ITGB2,LCP2,LSP1,MSN,PTPN6,PTPRC,SELPLG,TGFB1
Cell Death and Survival	apoptosis of myeloid cells	29	3,25E-17	ADORA3,ATF3,BCL2A1,C1QA,C3AR1,CCL2,CCL5,CD14,CD44,CSF1,EIF2AK2,FCER1G,FCGR1A,HAVCR2,HCAR2,IGF1,INPP5D,IRF8,ISG15,ITGB2,LGALS3,PTPN6,SERPINA3,SH3BP2,SIGLEC8,STAT1,TGFB1,TLR2,TNFRSF1A
Inflammatory Response	innate immune response	29	3,25E-17	ANG,Ang4,B2M,BCL3,Bst2,CCL5,CD44,CLEC5A,CYBA,DDX58,EIF2AK2,FCER1G,HAVCR2,IGHM,IRF7,ISG15,LGALS9B,Mx1/Mx2,NCF1,NCF2,NLRC5,STAT1,Tlr13,TLR2,TLR7,TMEM173,TRIM14,TRIM21,ZBP1
Cellular Movement, Hematological System Development and Function, Immune Cell Trafficking, Inflammatory Response	chemotaxis of neutrophils	29	3,19E-19	ALOX5,C3,C3AR1,CAPG,CCL2,CCL3L3,CCL4,CCL5,CD74,CSF1,CXCL10,CXCL6,FCER1G,FCGR2A,GRN,HCK,ICAM1,INPP5D,ITGB2,LGALS3,LSP1,MYO1F,PTPN6,RAC2,SELPLG,TGFB1,TNFRSF1A,TREML2,VAV1
Cell Death and Survival	apoptosis of T lymphocytes	29	1,92E-12	BCL2A1,BCL3,C3AR1,CCL4,CCL5,CD44,CD5,CD9,CHI3L1,DHX58,FCGR1A,ICAM1,IGF1,Irgm1,LGALS3,PDCD1,PTPN6,PTPRC,RAC2,RHOH,RUNX1,ST14,STAT1,TGFB1,TLR7,TNFAIP8L2,TNFRSF1A,VAV1,WAS
Cell-To-Cell Signaling and Interaction	adhesion of tumor cell lines	28	9,65E-11	CCL2,CCL4,CD44,CD9,CFH,CTSZ,CXCL10,F11R,FERMT3,FES,FYB,GFAP,GMFG,ICAM1,IGF1,ITGAX,ITGB2,LAMC2,LCP2,LGALS3,PARVG,PLAU,PLAUR,PTPN6,SELPLG,STAT1,TGFB1,TLR2
Cellular Development, Hematological System Development and Function, Hematopoiesis, Lymphoid Tissue Structure and Development	differentiation of phagocytes	28	9,16E-13	ALOX5,BCL3,C1QC,CCL2,CSF1,CSF1R,CSF2RB,CXCL10,FCGR1A,FES,HCLS1,HHEX,IFI16,IKZF1,IL13RA1,INPP5D,IRF7,IRF8,LAIR1,RUNX1,TGFB1,TGFBR2,TLR1,TLR2,TLR6,TNFRSF1A,TREM2,TYROBP
Hematological System Development and Function, Inflammatory Response, Tissue Morphology	quantity of neutrophils	28	8,49E-14	C1QA,C3,C3AR1,C4A/C4B,CCL2,CCL3L3,CFH,CLEC7A,CSF1,DOK1,FCGR1A,FCGR2A,FCGR2B,FES,GCNT1,ICAM1,INPP5D,ITGB2,LGALS9B,PILRA,PLCE1,RAC2,SELPLG,TGFB1,TIMP2,TLR2,TNFRSF1A,WAS
Cellular Compromise, Hypersensitivity Response, Inflammatory Response	degranulation of mast cells	28	8,11E-21	ADORA3,ATF3,C3,C3AR1,C4A/C4B,CCL2,CCL3L3,CD63,CD84,CD9,DOK1,FCER1G,FCGR1A,FCGR2A,FCGR2B,FES,HCK,HMOX1,INPP5D,LAT2,LCP2,LILRB4,PLCG2,PTPRC,RAC2,SH3BP2,TLR2,VAV1
Cell-To-Cell Signaling and Interaction, Cellular Function and Maintenance, Inflammatory Response	phagocytosis of leukocytes	28	4,94E-19	C3,CAPG,CD14,CD44,CH25H,CSF2RB,CXCL10,FCER1G,FCGR1A,FCGR2A,FCGR2B,FCGR3A/FCGR3B,HCK,HMOX1,INPP5D,ISG15,ITGB2,LGALS3,PLAU,PLAUR,PTPRC,SELPLG,SH3BP2,TLR2,TREM2,TREML2,VAV1,WAS
Infectious Diseases	Parasitic Infection	28	2,75E-17	AQP4,B2M,BCL2A1,BCL3,C3,C4A/C4B,CD44,CD74,EIF2AK2,FCER1G,FCGR2A,FCGR2B,HLA-DQB1,HMOX1,ICAM1,IGHM,Iigp1,IL10RA,IL13RA1,IRF8,Irgm1,LGALS3,PLAU,SLC11A1,TLR2,TLR7,TNFRSF1A,UNC93B1
Inflammatory Response	antibody response	28	2,61E-18	BCL3,C3,C4A/C4B,CCL2,CCL5,CD180,CD37,CD86,CTSS,GPR183,HCLS1,HLA-DQB1,IGHM,IRF8,LCP1,LCP2,LY86,PDCD1,PTPRC,PYCARD,RASGRP3,SASH3,TLR7,TNFRSF13B,TREM2,TYROBP,VAV1,WAS
Cell-To-Cell Signaling and Interaction, Cellular Function and Maintenance, Hematological System Development and Function	phagocytosis of myeloid cells	28	1,89E-19	C3,CAPG,CD14,CD44,CH25H,CSF2RB,CXCL10,FCER1G,FCGR1A,FCGR2A,FCGR2B,FCGR3A/FCGR3B,HCK,HMOX1,INPP5D,IRF8,ISG15,ITGB2,LGALS3,PLAU,PLAUR,PTPRC,SELPLG,SH3BP2,TLR2,TREM2,VAV1,WAS
Embryonic Development, Hematological System Development and Function, Lymphoid Tissue Structure and Development, Organ Development, Organismal Development, Tissue Development	formation of lymphoid organ	28	1,54E-11	B2M,BCL3,C3,C4A/C4B,CD37,CD5,CD74,CD84,CD86,CSF1,HCK,HLA-DQB1,IGHM,IKZF1,IL13RA1,IL21R,LAT2,LCP2,LGALS9B,LYL1,PDCD1,PTPRC,RASGRP3,TGFB1,TGFBR1,TNFRSF13B,TNFRSF1A,TYROBP
Cellular Movement, Hematological System Development and Function, Immune Cell Trafficking	migration of antigen presenting cells	28	1,23E-17	C3,CCL2,CCL3L3,CCL4,CCL5,Ccl9,CD44,CD74,CD86,CSF1,CSF1R,CTSZ,CXCL10,HCLS1,ICAM1,IL10RA,IL21R,LGALS3,P2RY6,PLAU,PRNP,PTPN6,RAC2,TLR2,TNFAIP8L2,TREM2,TYROBP,WAS
Cellular Development, Connective Tissue Development and Function, Skeletal and Muscular System Development and Function, Tissue Development	differentiation of osteoclasts	27	7,64E-15	ALOX5,C3,C3AR1,CCL2,CCL3L3,CCL5,Ccl9,CD9,CSF1,CSF1R,FBLIM1,FCER1G,FCGR2B,GPNMB,GPR183,HCST,IGF1,INPP5D,LILRB4,PLCG2,SH3BP2,STAT1,TGFB1,TLR2,TREM2,TYROBP,WAS
Cellular Development, Cellular Growth and Proliferation	expansion of blood cells	27	7,42E-13	B2M,BCL3,C3,CD180,CD86,CSF1R,CTSD,DOK1,FCGR2B,HAVCR2,HMOX1,IGHM,IKZF1,IL10RA,IL21R,IRF8,LAG3,LCP1,LCP2,PDCD1,PTPRC,RAC2,RUNX1,TGFB1,TGFBR1,TLR2,TNFRSF1A
Cell Morphology, Lymphoid Tissue Structure and Development	morphology of lymphatic system cells	27	4,77E-12	B2M,BCL3,CARD11,CD5,CD84,ELF4,FCER1G,FCGR2B,FES,HLA-A,HLA-DQB1,IGHM,IKZF1,INPP5D,IRF8,LCP2,LGALS3,PSMB9,PTPRC,RHOH,SASH3,STAT1,TAP1,TGFB1,TNFRSF1A,VAV1,WAS
Protein Synthesis	quantity of interleukin	27	3,74E-19	ARHGDIB,C3,C3AR1,CARD11,CD14,CD44,CLEC7A,CTSC,CXCL16,CXCL6,DHX58,HEXB,IL10RA,IL13RA1,INPP5D,IRF5,Irgm1,ITGB2,LAT2,LGALS3BP,PYCARD,RASAL3,STAT1,TLR2,TMEM173,TNFAIP8L2,TNFRSF1A
Cell Signaling, Cellular Function and Maintenance, Molecular Transport, Vitamin and Mineral Metabolism	flux of Ca2+	27	3,51E-10	C3,C4A/C4B,CCL2,CCL3L3,CCL4,CCL5,CD5,CD72,CLEC7A,CXCL10,FCGR1A,FCGR2A,FCGR2B,FCGR3A/FCGR3B,GPR183,HCK,IGHM,INPP5D,ITGB2,LAT2,LCP2,PLCG2,PTPRC,RAC2,TGFB1,TLR2,VAV1
Cell Death and Survival	cell death of leukemia cell lines	27	2,58E-09	B2M,BCL2A1,CD44,CSF2RB,CTSD,FCGR1A,HCK,HCLS1,HCST,HMOX1,IGF1,IKZF1,INPP5D,LAIR1,LGALS3,LGALS3BP,MSN,PTPRC,PYCARD,RUNX1,TGFB1,TLR2,TNFRSF1A,TUBB6,UBA7,USP18,VAV1
Cell Death and Survival	apoptosis of phagocytes	27	2,27E-15	ADORA3,ATF3,BCL2A1,C1QA,C3AR1,CCL2,CCL5,CD14,CD44,CSF1,EIF2AK2,FCER1G,HAVCR2,HCAR2,INPP5D,IRF5,IRF8,ISG15,ITGB2,LGALS3,PTPN6,SERPINA3,SH3BP2,STAT1,TGFB1,TLR2,TNFRSF1A
Cell-To-Cell Signaling and Interaction, Cellular Function and Maintenance, Inflammatory Response	phagocytosis of phagocytes	27	1,64E-18	C3,CAPG,CD14,CD44,CH25H,CSF2RB,CXCL10,FCER1G,FCGR1A,FCGR2A,FCGR2B,FCGR3A/FCGR3B,HCK,HMOX1,INPP5D,ISG15,ITGB2,LGALS3,PLAU,PLAUR,PTPRC,SELPLG,SH3BP2,TLR2,TREM2,VAV1,WAS
Cell Morphology, Cellular Movement	cell spreading	27	1,00E-10	C3,CCL5,CD44,CD9,DOK1,FCGR2A,FERMT3,FES,FLNC,FYB,GFAP,HCK,ICAM1,INPP5D,ITGB2,LCP2,LGALS3,LPXN,PARVG,PLAU,PLCG2,PRNP,RUNX1,SAMSN1,SERPINA3,VIM,WAS
Inflammatory Response	function of immune system	26	8,70E-18	ADORA3,ALOX5,C3,C3AR1,C4A/C4B,CD44,CSF2RB,FCER1G,FCGR1A,FCGR2A,FCGR2B,GCNT1,HAVCR2,HLA-DQB1,ICAM1,IGHM,IL21R,LAT2,LILRB4,PSMB9,SIGLEC8,TCIRG1,TGFB1,TNFRSF1A,VAV1,WAS
Cardiovascular Disease	vascular lesion	26	8,15E-11	ALOX5,APOBEC1,C1QA,CCL2,CCL3L3,CD44,CTSC,CTSS,CX3CR1,CXCL10,CXCL16,HMOX1,ICAM1,IGF1,LPL,NCF1,PDCD1,PLAU,PON3,PTPRC,RUNX1,TGFBR1,TGFBR2,TIMP2,TLR2,TNFRSF1A
Cellular Movement	transmigration of cells	26	6,18E-16	CCL2,CCL3L3,CCL4,CCL5,CD44,CD74,CD86,CSF1,CTSS,CX3CR1,CXCL10,F11R,FERMT3,ICAM1,IGF1,ITGAX,ITGB2,JAM2,MYLK3,PTPN6,RAC2,ST14,TGFB1,TIMP2,TNFRSF1A,VAV1
Connective Tissue Disorders, Immunological Disease, Inflammatory Disease, Organismal Injury and Abnormalities, Skeletal and Muscular Disorders	lupus erythematosus	26	4,75E-12	C1QA,C1QB,C3,C4A/C4B,CD44,CD86,CXCL16,FCGR2A,FCGR2B,FCGR3A/FCGR3B,ICAM1,IRF5,ISG15,NCF2,OAS1,OASL,PDCD1,PTPN6,PTPRC,STAT1,TAP1,TLR2,TLR7,TNFRSF1A,TRIM21,ZBP1
Cardiovascular Disease, Organismal Injury and Abnormalities	intermediate disease stage peripheral arterial disease	26	4,60E-17	ALOX5,ARHGDIB,C3AR1,CAPG,CFH,CSF2RB,CTSC,CTSS,ELF4,FCGR1A,FCGR2A,FCGR3A/FCGR3B,FYB,HCK,HCLS1,IRF8,LAIR1,LAPTM5,LCP1,LPXN,PLAUR,RUNX1,SAMSN1,SLCO2B1,TLR7,TMEM176B
Inflammatory Disease, Inflammatory Response, Organismal Injury and Abnormalities, Renal and Urological Disease	glomerulonephritis	26	3,49E-10	C1QA,C3,C4A/C4B,CCL2,CCL3L3,CCL4,CCL5,CD72,CD86,CFH,CXCL16,FCGR2A,FCGR2B,FCGR3A/FCGR3B,HMOX1,ICAM1,IL21R,IRF5,PDCD1,PTPN6,PTPRC,TGFB1,TLR7,TNFRSF13B,TNFRSF1A,WAS
Lymphoid Tissue Structure and Development, Organ Morphology, Tissue Morphology	quantity of thymus gland	26	3,42E-12	ARHGDIB,B2M,CD5,CD86,CTSD,DOK1,FCER1G,FCGR2B,FYB,HLA-DQB1,IGF1,IKZF1,INPP5D,ITGB2,LAG3,LAIR1,LCP2,PTPRC,RHOH,RUNX1,SASH3,ST14,STAT1,TAP1,VAV1,WAS
Cell-To-Cell Signaling and Interaction, Hematological System Development and Function	T cell response	26	3,22E-16	C3AR1,CCL2,CD6,CD86,CLEC7A,CSF2RB,HAVCR2,HLA-DQB1,HMOX1,HPGDS,ICAM1,IGHM,IL10RA,IL21R,LAG3,OASL,PDCD1,PLAUR,PTPN6,PTPRC,PYCARD,SELPLG,TGFB1,TGFBR2,TNFRSF1A,VAV1
Hematological Disease	hemorrhagic disease	26	3,07E-10	AQP4,C3,C4A/C4B,CCL2,CCL3L3,CCL4,CCL5,CD44,CXCL10,ENTPD1,FCER1G,FCGR1A,FCGR2A,FCGR2B,FCGR3A/FCGR3B,FYB,INPP5D,IRF7,LYL1,PLEK,PROS1,PTPRC,RUNX1,SERPINF2,SLC11A1,WAS
Hematological System Development and Function, Hematopoiesis	development of hematopoietic system	26	1,78E-09	B2M,CD44,CD5,CD74,CSF1,CSF2RB,EIF2AK2,IGF1,IGHM,IKZF1,IRF8,LAIR1,LAT2,LCP2,LYL1,PDCD1,PLCG2,PTPN6,PTPRC,RASGRP3,RUNX1,STAT1,TGFB1,TNFRSF1A,TYROBP,VAV1
Cellular Movement, Hematological System Development and Function, Immune Cell Trafficking	cellular infiltration by granulocytes	26	1,13E-12	C3,C3AR1,C4A/C4B,CCL4,CCL5,CD14,CD44,CD48,CFH,CSF1,CXCL10,FCER1G,HCK,HMOX1,ICAM1,ITGB2,LGALS3,NCF1,PDCD1,RAC2,SIGLEC8,TGFBR2,TLR2,TNFAIP8L2,TNFRSF1A,VAV1
Cellular Development, Hematological System Development and Function, Hematopoiesis, Humoral Immune Response, Lymphoid Tissue Structure and Development	differentiation of B lymphocytes	25	6,83E-12	BCL3,CARD11,CD14,CD72,CD74,DDX58,GCNT1,HHEX,IGHM,IKZF1,IL21R,INPP5D,IRF8,LCP1,LGALS3,LYL1,NFAM1,PLCG2,PTPN6,PTPRC,RUNX1,TGFB1,TLR7,VAV1,WAS
Cellular Development, Cellular Growth and Proliferation, Hematological System Development and Function, Hematopoiesis	proliferation of hematopoietic cells	25	4,95E-10	CCL2,CCL3L3,CCL4,CSF1,CSF1R,CSF2RB,CXCL10,DOK1,EIF2AK2,FYB,IGHM,IKZF1,IRF8,LCP2,LGALS3,LILRB4,PTPN6,PTPRC,RAC2,RASGRP3,RUNX1,STAT1,TGFB1,TNFRSF1A,WAS
Cellular Development, Cellular Growth and Proliferation, Hematological System Development and Function, Lymphoid Tissue Structure and Development	expansion of leukocytes	25	4,54E-13	B2M,BCL3,C3,CD180,CD86,CSF1R,CTSD,DOK1,FCGR2B,HAVCR2,IGHM,IKZF1,IL10RA,IL21R,IRF8,LAG3,LCP1,LCP2,PDCD1,PTPRC,RUNX1,TGFB1,TGFBR1,TLR2,TNFRSF1A
Hematological System Development and Function, Inflammatory Response, Tissue Morphology	quantity of macrophages	25	4,54E-13	B2M,BCL3,C3AR1,C4A/C4B,CCL2,CSF1,CSF1R,CTSS,CX3CR1,CXCL10,HAVCR2,HCK,HMOX1,IKZF1,IRF8,ITGB2,LGALS3,LILRB4,LSP1,PLAU,SELPLG,TGFB1,TGFBR2,TNFRSF1A,TREM2
Cellular Development, Hematological System Development and Function, Hematopoiesis, Lymphoid Tissue Structure and Development	differentiation of antigen presenting cells	25	4,12E-13	ALOX5,BCL3,C1QC,CCL2,CSF1,CSF1R,CSF2RB,CXCL10,FCGR1A,FES,HCLS1,IKZF1,IL13RA1,IRF7,IRF8,LAIR1,RUNX1,TGFB1,TGFBR2,TLR1,TLR2,TLR6,TNFRSF1A,TREM2,TYROBP
Cell-To-Cell Signaling and Interaction	binding of tumor cell lines	25	2,12E-14	CD14,CD44,CD68,CLEC7A,CSF1,CXCL10,FCGR2A,FERMT3,HCK,HLA-A,ICAM1,IGF1,ITGB2,ITGB5,LGALS3,LGALS3BP,LPL,PLAU,PRNP,PROS1,PTPN6,RHOH,SELPLG,TGFB1,TNFRSF13B
Cell Morphology	morphology of mononuclear leukocytes	25	2,03E-12	B2M,BCL3,CARD11,CD5,CD84,CSF1,ELF4,FCER1G,FCGR2B,HLA-A,HLA-DQB1,IGHM,IKZF1,INPP5D,IRF8,LCP2,LGALS3,PSMB9,PTPRC,RHOH,SASH3,TAP1,TGFB1,VAV1,WAS
Hematological System Development and Function, Hematopoiesis, Lymphoid Tissue Structure and Development, Organ Morphology, Tissue Morphology	quantity of thymocytes	25	1,68E-11	ARHGDIB,B2M,CD5,CD86,CTSD,DOK1,FCER1G,FCGR2B,FYB,HLA-DQB1,IGF1,IKZF1,INPP5D,ITGB2,LAG3,LAIR1,LCP2,PTPRC,RHOH,RUNX1,SASH3,ST14,TAP1,VAV1,WAS
Hematological System Development and Function, Immune Cell Trafficking, Inflammatory Response, Tissue Development	accumulation of phagocytes	25	1,33E-16	C3,CCL2,CCL5,CD44,CSF1,CTSC,CX3CR1,CXCL10,ENTPD1,FCGR2A,FCGR3A/FCGR3B,GRN,HAVCR2,HMOX1,INPP5D,IRF5,ITGAX,ITGB2,PLAU,SELPLG,STAT1,TIMP2,TLR7,TNFAIP8L2,TYROBP
Inflammatory Disease, Respiratory Disease	Asthma	25	1,22E-11	ADORA3,ALOX5,C3,C3AR1,C4A/C4B,CCL2,CCL5,CD44,CD68,CHI3L1,CX3CR1,CXCL10,FCGR1A,FCGR2A,FCGR2B,FCGR3A/FCGR3B,HAVCR2,HMOX1,ICAM1,PHF11,PTPRC,SLCO2B1,TGFB1,TLR2,TUBA1C
Cellular Development, Cellular Growth and Proliferation, Hematological System Development and Function, Lymphoid Tissue Structure and Development	expansion of mononuclear leukocytes	24	6,28E-13	B2M,BCL3,C3,CD180,CD86,CSF1R,CTSD,DOK1,FCGR2B,HAVCR2,IGHM,IKZF1,IL10RA,IL21R,IRF8,LAG3,LCP1,LCP2,PDCD1,PTPRC,TGFB1,TGFBR1,TLR2,TNFRSF1A
Cell Signaling, Post-Translational Modification	tyrosine phosphorylation of protein	24	6,28E-13	CCL4,CCL5,CD44,CD48,CD5,CD72,CD9,CLEC7A,CSF1,CSF1R,FCER1G,FCGR1A,FCGR2A,FCGR2B,HCK,IGF1,IGHM,ITGB2,NFAM1,PTPN6,PTPRC,SAMSN1,TGFB1,TYROBP
Cell-To-Cell Signaling and Interaction, Hematological System Development and Function, Inflammatory Response	aggregation of blood platelets	24	4,31E-12	C3,CCL5,CD63,CD9,CFH,CLIC1,ENTPD1,FCER1G,FCGR2A,FERMT3,HCLS1,IGF1,IGHM,INPP5D,LCP2,PLCG2,PLEK,PTPN6,TBXAS1,TGFB1,TIMP2,TLR2,TLR7,VAV1
Connective Tissue Disorders, Immunological Disease, Inflammatory Disease, Organismal Injury and Abnormalities, Skeletal and Muscular Disorders	systemic lupus erythematosus	24	3,97E-11	C1QA,C4A/C4B,CD44,CD86,CXCL16,FCGR2A,FCGR2B,FCGR3A/FCGR3B,ICAM1,IRF5,ISG15,NCF2,OAS1,OASL,PDCD1,PTPN6,PTPRC,STAT1,TAP1,TLR2,TLR7,TNFRSF1A,TRIM21,ZBP1
Cell Morphology, Lymphoid Tissue Structure and Development	morphology of lymphocytes	24	3,58E-12	B2M,BCL3,CARD11,CD5,CD84,ELF4,FCER1G,FCGR2B,HLA-A,HLA-DQB1,IGHM,IKZF1,INPP5D,IRF8,LCP2,LGALS3,PSMB9,PTPRC,RHOH,SASH3,TAP1,TGFB1,VAV1,WAS
Cell Morphology, Inflammatory Response	morphology of phagocytes	24	2,84E-15	BCL3,C3,CCL2,CHI3L1,CSF1,CSF1R,CTSD,CTSZ,FCGR2B,HCK,HEXB,ICAM1,IGHM,Irgm1,ITGB2,LGALS3,MAN2B1,NAGLU,NPC2,PLCG2,TGFB1,TNFAIP8L2,TNFRSF1A,WAS
Cellular Growth and Proliferation, Lymphoid Tissue Structure and Development	expansion of lymphatic system cells	24	2,71E-12	B2M,BCL3,C3,CD180,CD86,CSF1,CTSD,DOK1,FCGR2B,HAVCR2,IGHM,IKZF1,IL21R,IRF8,LAG3,LCP1,LCP2,PDCD1,PTPRC,RUNX1,TGFB1,TGFBR1,TLR2,TNFRSF1A
Organismal Injury and Abnormalities	Shock Response	24	2,27E-10	APOBEC1,B2M,C3,C4A/C4B,CD14,CD180,CD300C,CD48,CXCL10,CXCL6,ENTPD1,FCGR1A,FCGR2A,FCGR2B,FCGR3A/FCGR3B,HCK,ICAM1,IRF5,PYCARD,STAT1,TGFB1,TLR2,TNFRSF1A,Trim30a/Trim30d
Cell-To-Cell Signaling and Interaction	adhesion of myeloid cells	24	1,74E-14	C3,CCL2,CCL5,CD44,CSF1,CTSZ,FERMT3,HCK,ICAM1,INPP5D,Irgm1,ITGAX,ITGB2,LCP1,LGALS3,PLAU,PLAUR,PTPN6,RAC2,SELPLG,TGFB1,TGFBR2,TLR2,VAV1
Cell-To-Cell Signaling and Interaction, Hematological System Development and Function, Humoral Immune Response, Immune Cell Trafficking, Inflammatory Response	activation of B lymphocytes	24	1,52E-16	C1QA,C4A/C4B,CD180,CD72,CD86,DAPP1,DDX58,FCGR2B,FCGR3A/FCGR3B,IGF1,IGHM,INPP5D,IRF5,ITGB2,LAT2,PDCD1,PLCG2,PTPN6,PTPRC,SAMSN1,TLR7,TNFAIP8L2,TNFRSF13B,VAV1
Cell Death and Survival	cell death of lymphoma cell lines	24	1,36E-11	BCL2A1,CD44,CD48,EIF2AK2,FCGR2B,GPR65,IGHM,IRF8,LAIR1,LGALS3,LSP1,MSN,NAIP,PLCG2,PTPN6,PTPRC,RUNX1,SERPINA3,STAT1,TGFB1,TMEM173,TNFRSF1A,TRIM21,WAS
Hematological System Development and Function, Lymphoid Tissue Structure and Development, Tissue Morphology	quantity of CD4+ T-lymphocytes	24	1,06E-14	CARD11,CCL5,CD48,CD5,CD74,CD84,CXCL10,HLA-A,HLA-DQB1,IGHM,IL13RA1,IL21R,ITGB2,LAG3,LAIR1,LCP2,PTPN6,PTPRC,RHOH,RUNX1,SELPLG,TGFB1,Trim30a/Trim30d,VAV1
Cellular Function and Maintenance	engulfment of antigen presenting cells	23	8,40E-15	C3,CAPG,CD14,CD44,CH25H,FCER1G,FCGR1A,FCGR2A,FCGR2B,HCK,HMOX1,INPP5D,ISG15,ITGB2,LGALS3,PLAUR,PROS1,PTPN6,PTPRC,SH3BP2,TLR2,TREM2,TREML2
Organismal Injury and Abnormalities	blood clot	23	7,70E-10	C1QA,C3,C3AR1,CFH,CTSD,CX3CR1,ENTPD1,F2RL2,FCGR2A,HCAR2,HCLS1,HMOX1,INPP5D,LGALS3,LGALS3BP,LPL,PLAU,PROS1,SELPLG,SERPINF2,TGFB1,TLR2,TNFRSF1A
Cellular Movement, Hematological System Development and Function, Immune Cell Trafficking	homing of mononuclear leukocytes	23	7,34E-11	AIF1,CCL2,CCL4,CCL5,CD44,CD74,CXCL10,CXCL16,ELF4,FYB,GCNT1,LCP1,LGALS3,PLAU,PLAUR,PRNP,RAC2,RUNX1,SELPLG,SERPINA3,TGFB1,TLR2,WAS
Cell Death and Survival	cell death of hematopoietic cell lines	23	6,22E-10	BCL2A1,BCL3,CCL5,CD44,EIF2AK2,GCNT1,HCK,HCLS1,HCST,IGF1,IGHM,IKZF1,IRF8,LAIR1,LGALS3,PLCE1,PTPN6,PTPRC,RUNX1,SH3BP2,TGFB1,TLR2,TNFRSF1A
Cell Morphology, Immunological Disease, Lymphoid Tissue Structure and Development	abnormal morphology of lymphocytes	23	4,26E-12	B2M,BCL3,CARD11,CD5,CD84,ELF4,FCER1G,FCGR2B,HLA-A,HLA-DQB1,IGHM,IKZF1,INPP5D,IRF8,LCP2,LGALS3,PSMB9,PTPRC,RHOH,SASH3,TAP1,VAV1,WAS
Cell-To-Cell Signaling and Interaction, Inflammatory Response	response of macrophages	23	3,90E-13	CAPG,CD14,CD44,CH25H,CLEC7A,DDX58,FCER1G,FCGR1A,FCGR2A,FCGR2B,HCK,HMOX1,IL10RA,INPP5D,IRF8,ISG15,ITGB2,LGALS3,PLAUR,PTPRC,SH3BP2,TLR2,TREM2
Connective Tissue Disorders, Inflammatory Disease, Inflammatory Response, Organismal Injury and Abnormalities, Skeletal and Muscular Disorders	experimentally-induced arthritis	23	3,17E-14	BCL3,C3,CCL3L3,CCL4,CD180,CD44,CTSS,CXCL6,FCGR1A,FCGR2A,FCGR2B,FCGR3A/FCGR3B,HCK,HMOX1,IL21R,PLAU,PYCARD,SLC11A1,STAT1,TCIRG1,TGFB1,TLR2,TNFRSF1A
Immunological Disease	primary immunodeficiency disorder	23	3,17E-14	C3,C4A/C4B,CD180,CYBA,FCGR1A,FCGR2A,FCGR2B,FCGR3A/FCGR3B,FERMT3,IGF1,IL21R,IRF8,ITGB2,NCF1,NCF2,NCF4,OAS1,PTPRC,TAP1,TLR1,TLR2,TLR6,WAS
Humoral Immune Response, Protein Synthesis	quantity of IgM	23	2,70E-15	B2M,C10orf54,CARD11,CD72,CD74,CD86,CTSS,DAPP1,DOK1,FCGR2B,HLA-DQB1,IGHM,IL21R,IRF8,ITGB2,LY86,PDCD1,SAMSN1,SASH3,SH3BP2,TCIRG1,TNFRSF13B,WAS
Lipid Metabolism, Small Molecule Biochemistry	synthesis of eicosanoid	23	2,58E-10	ALOX5,CCL5,CD14,CD74,CLEC7A,CSF1,FCER1G,FCGR1A,FCGR2A,FCGR2B,HMOX1,HPGD,HPGDS,IGF1,IGHM,NCF1,NPC2,PRNP,RUNX1,TGFB1,TLR2,TNFRSF1A,VIM
Hematological System Development and Function	hemostasis	23	2,22E-10	APOBEC1,C3,C4A/C4B,CCL5,CD84,CLIC1,ENTPD1,F2RL2,FCER1G,FCGR2A,FERMT3,FYB,ICAM1,INPP5D,LCP2,PLAU,PLAUR,PLEK,PROS1,SELPLG,SERPINF2,TLR2,WAS
Cellular Movement, Hematological System Development and Function, Immune Cell Trafficking, Inflammatory Response	cell movement of dendritic cells	23	1,76E-13	ADORA3,C3,CCL2,CCL3L3,CCL4,CCL5,Ccl9,CCRL2,CD44,CD74,CD86,CTSZ,CXCL10,GPR183,HCLS1,ICAM1,IL10RA,IL21R,PLAU,PLCG2,PTPN6,TGFB1,WAS
Cell-To-Cell Signaling and Interaction, Hematological System Development and Function, Immune Cell Trafficking, Inflammatory Response	adhesion of phagocytes	23	1,65E-14	C3,CCL2,CCL5,CD44,CSF1,CTSZ,FERMT3,HCK,ICAM1,INPP5D,Irgm1,ITGAX,ITGB2,LCP1,PLAU,PLAUR,PTPN6,RAC2,SELPLG,TGFB1,TGFBR2,TLR2,VAV1
Connective Tissue Disorders, Inflammatory Disease, Inflammatory Response, Organismal Injury and Abnormalities, Skeletal and Muscular Disorders	polyarthritis	23	1,27E-12	ANG,CCL4,CCL5,CD180,CD44,CD74,CTSS,F11R,FCGR2B,FES,NCF4,P2RY13,PLAUR,PRNP,PTPRC,PYCARD,STAT1,TCIRG1,TGFB1,TLR1,TLR2,TMEM173,TNFRSF1A
Lymphoid Tissue Structure and Development, Tissue Morphology	quantity of lymph follicle	22	8,33E-14	ARHGDIB,BCL2A1,BCL3,C3,C4A/C4B,CD180,CD37,CD72,CD74,CD84,FCGR2B,IGHM,IRF8,LAIR1,PLCG2,SASH3,SH3BP2,TCIRG1,TNFRSF13B,TYROBP,VAV1,WAS
Cellular Movement, Hematological System Development and Function, Immune Cell Trafficking, Inflammatory Response	infiltration by neutrophils	22	7,96E-12	C3,C3AR1,C4A/C4B,CCL4,CD14,CD44,CFH,CSF1,CXCL10,FCER1G,HMOX1,ICAM1,ITGB2,LGALS3,NCF1,PDCD1,RAC2,TGFBR2,TLR2,TNFAIP8L2,TNFRSF1A,VAV1
Free Radical Scavenging	generation of reactive oxygen species	22	7,10E-10	ADORA3,C3AR1,CFH,CLIC1,CYBA,ENTPD1,FCGR2A,HCK,HMOX1,IGF1,LGALS3,NCF1,NCF2,NCF4,PLAU,PLAUR,PON3,RAC2,TGFB1,TLR2,TLR7,TNFAIP8L2
Molecular Transport	release of metal	22	7,10E-10	CCL2,CCL4,CCL5,CD5,CSF1,CSF1R,F2RL2,FCER1G,FCGR1A,FCGR2A,FCGR2B,HCST,IGF1,IGHM,PLCG2,PRNP,PTPRC,SLC11A1,ST14,TGFB1,TLR2,VAV1
Cell-To-Cell Signaling and Interaction, Inflammatory Response	immune response of macrophages	22	6,73E-13	CAPG,CD14,CD44,CH25H,DDX58,FCER1G,FCGR1A,FCGR2A,FCGR2B,HCK,HMOX1,IL10RA,INPP5D,IRF8,ISG15,ITGB2,LGALS3,PLAUR,PTPRC,SH3BP2,TLR2,TREM2
Cell-To-Cell Signaling and Interaction, Inflammatory Response	immune response of T lymphocytes	22	5,75E-15	C3AR1,CARD11,CD86,CSF2RB,HAVCR2,HLA-DQB1,HMOX1,HPGDS,ICAM1,IGHM,IL10RA,LCP2,PDCD1,PLAUR,PTPRC,PYCARD,TGFB1,TGFBR2,TNFRSF1A,TREML2,VAV1,WAS
Hematological System Development and Function, Inflammatory Response, Tissue Morphology	quantity of dendritic cells	22	4,23E-15	BCL2A1,BCL3,CCL2,Ccl9,CD86,CSF1,CSF1R,FCER1G,FCGR2B,GPR183,IGHM,IKZF1,INPP5D,IRF8,ITGB2,LAIR1,LGALS3,PTPN6,TGFB1,TGFBR1,TLR2,TYROBP
Cell Death and Survival	cell viability of lymphatic system cells	22	3,04E-10	BCL3,C3,CARD11,CD44,CD74,CD86,FCGR3A/FCGR3B,HCK,IL21R,INPP5D,LGALS3,NCF2,PARP14,PDCD1,PLCG2,PTPN6,PTPRC,PYCARD,RAC2,STAT1,TGFB1,TNFRSF13B
Cardiovascular Disease, Organismal Injury and Abnormalities, Skeletal and Muscular Disorders	myocardial infarction	22	2,81E-10	ADORA3,C3,C4A/C4B,CCL3L3,CD14,CD44,CSF1,CSF1R,CYBA,FCER1G,FCGR1A,FCGR2A,FCGR2B,FCGR3A/FCGR3B,HMOX1,ITGB2,NCF2,SERPINF2,STAT1,TLR2,TNFRSF1A,TUBA1C
Cardiovascular Disease, Hematological Disease, Organismal Injury and Abnormalities	thrombus	22	1,82E-09	C1QA,C3,C3AR1,CFH,CTSD,CX3CR1,ENTPD1,F2RL2,FCGR2A,HCAR2,HCLS1,HMOX1,INPP5D,LGALS3,LGALS3BP,LPL,PLAU,PROS1,SELPLG,TGFB1,TLR2,TNFRSF1A
Cellular Movement, Hematological System Development and Function, Immune Cell Trafficking	migration of granulocytes	22	1,79E-13	C3,CCL2,CCL3L3,CCL4,CCL5,CD44,CXCL10,CXCL6,GCNT1,HCK,ICAM1,INPP5D,ITGB2,LSP1,MYLK3,PLAU,PLAUR,PTPN6,SELPLG,TGFB1,TNFRSF1A,VAV1
Immunological Disease, Organismal Injury and Abnormalities	abnormality of lymph node	22	1,66E-12	ARHGDIB,BCL3,Bst2,CD74,CD86,FCGR2B,GCNT1,HLA-DQB1,HMOX1,HPGDS,IGHM,IKZF1,INPP5D,IRF8,ITGB2,SPINT1,TCIRG1,TGFB1,TNFAIP8L2,TNFRSF13B,TNFRSF1A,VAV1
Cellular Movement, Hematological System Development and Function, Immune Cell Trafficking	transmigration of leukocytes	22	1,61E-14	CCL2,CCL3L3,CCL4,CCL5,CD44,CD86,CSF1,CTSS,CXCL10,F11R,FERMT3,ICAM1,ITGAX,ITGB2,JAM2,MYLK3,PTPN6,RAC2,TGFB1,TIMP2,TNFRSF1A,VAV1
Cellular Development, Cellular Growth and Proliferation, Hematological System Development and Function, Lymphoid Tissue Structure and Development	expansion of lymphocytes	22	1,58E-11	B2M,BCL3,C3,CD180,CD86,CTSD,DOK1,FCGR2B,HAVCR2,IGHM,IKZF1,IL21R,IRF8,LAG3,LCP1,LCP2,PDCD1,PTPRC,TGFB1,TGFBR1,TLR2,TNFRSF1A
Cell Death and Survival	cell viability of mononuclear leukocytes	22	1,46E-10	BCL3,C3,CARD11,CD44,CD74,CD86,CSF1,CSF1R,FCGR3A/FCGR3B,HCK,IL21R,INPP5D,LGALS3,NCF2,PARP14,PDCD1,PLCG2,PTPRC,PYCARD,STAT1,TGFB1,TNFRSF13B
Infectious Diseases	infection by DNA virus	22	1,21E-14	C3,C4A/C4B,CCL2,CCL3L3,CCL4,CCL5,CD86,CH25H,CSF2RB,CXCL10,EIF2AK2,FCGR1A,FCGR2A,FCGR2B,FCGR3A/FCGR3B,PLCG2,PRNP,STAT1,TLR2,TLR7,TRIM21,UNC93B1
Cell Morphology, Hematological System Development and Function	morphology of myeloid cells	22	1,18E-11	BCL3,C3,CCL2,CHI3L1,CSF1,CTSD,DDX58,FCGR2B,HCK,HEXB,ICAM1,IGHM,IKZF1,IRF8,ITGB2,LGALS3,MAN2B1,NAGLU,NPC2,STAT1,TNFRSF1A,WAS
Hematological System Development and Function, Lymphoid Tissue Structure and Development, Tissue Morphology	quantity of CD8+ T lymphocyte	22	1,08E-13	B2M,CARD11,CD5,CD74,CXCL10,HCST,HLA-A,HLA-DQB1,IGHM,ITGB2,LAG3,LAIR1,LCP2,NLRC5,PSMB8,PSMB9,PTPN6,PTPRC,RHOH,TAP1,TNFRSF1A,VAV1
Cellular Movement, Hematological System Development and Function, Immune Cell Trafficking, Inflammatory Response	chemotaxis of antigen presenting cells	21	7,01E-12	ADORA3,C3AR1,CCL2,CCL3L3,CCL4,CCL5,CCRL2,CD74,CSF1,CSF1R,CX3CR1,CXCL10,GPR183,HCAR2,HCK,ICAM1,LGALS3,PLAU,PLCG2,TGFB1,TLR2
Connective Tissue Development and Function, Skeletal and Muscular System Development and Function, Tissue Development	morphology of trabecular bone	21	7,01E-11	CD68,CSF1,CSF1R,FBLIM1,FCER1G,HCK,HCST,HEXA,HEXB,IGF1,IGHM,INPP5D,ISG15,ITGB2,PLCG2,PTPN6,RAC2,STAT1,TGFBR2,TNFRSF1A,TYROBP
Antimicrobial Response, Inflammatory Response	antibacterial response	21	6,11E-13	ANG,Ang4,ANXA3,B2M,BCL3,FCER1G,FCGR1A,HCK,HLA-A,IGHM,IRF8,ISG15,LYZ,MYO1F,NAIP,NCF1,SLC11A1,STAT1,TLR2,TLR6,TNFRSF1A
Cellular Function and Maintenance, Hematological System Development and Function, Inflammatory Response	engulfment by macrophages	21	5,41E-14	CAPG,CD14,CD44,CH25H,FCER1G,FCGR1A,FCGR2A,FCGR2B,HCK,HMOX1,INPP5D,ISG15,ITGB2,LGALS3,PLAUR,PROS1,PTPRC,SH3BP2,TLR2,TREM2,TREML2
Cell-To-Cell Signaling and Interaction, Hematological System Development and Function, Inflammatory Response	binding of professional phagocytic cells	21	3,79E-15	C3,CCL2,CCL5,CD14,CD48,CFH,CSF1,CXCL10,FCGR1A,FCGR2A,FCGR3A/FCGR3B,FERMT3,HCK,ICAM1,ITGB2,LSP1,MSN,PTPN6,PTPRC,SELPLG,TGFB1
Cell-To-Cell Signaling and Interaction	response of myeloid leukocytes	21	3,79E-15	C3,CD14,CD44,CSF2RB,CXCL10,FCER1G,FCGR2A,FCGR3A/FCGR3B,HCK,HMOX1,ICAM1,ITGAX,ITGB2,PLAU,PLAUR,SELPLG,TLR2,TREM2,TYROBP,VAV1,WAS
Connective Tissue Development and Function, Skeletal and Muscular System Development and Function, Tissue Morphology	quantity of bone cells	21	2,68E-11	C3,C3AR1,CCL2,CD44,CD9,CSF1,FBLIM1,GPNMB,HCK,HCST,IGF1,IGHM,INPP5D,JAM2,P2RY13,PLCG2,PTPN6,STAT1,TGFBR2,TYROBP,WAS
Cell Death and Survival, Cellular Compromise	cytotoxicity of natural killer cells	21	2,46E-16	CARD11,CCL2,CD44,CD48,CD6,FCGR1A,FCGR2A,FCGR3A/FCGR3B,FERMT3,HAVCR2,IGF1,ITGB2,LAIR1,LGALS3,PLCG2,PTPN6,STAT1,TGFB1,TYROBP,VAV1,WAS
Infectious Diseases, Organismal Injury and Abnormalities	septic shock	21	1,95E-09	B2M,C3,C4A/C4B,CD14,CD180,CD300C,CD48,CXCL6,ENTPD1,FCGR1A,FCGR2A,FCGR2B,FCGR3A/FCGR3B,HCK,ICAM1,PYCARD,STAT1,TGFB1,TLR2,TNFRSF1A,Trim30a/Trim30d
Humoral Immune Response, Protein Synthesis	quantity of IgG1	21	1,90E-13	C3AR1,CARD11,CD37,CD86,CSF2RB,FCER1G,FCGR2B,HLA-DOA,HLA-DQB1,IGHM,IL13RA1,IL21R,LAIR1,RASGRP3,RSAD2,SASH3,SH3BP2,TCIRG1,TNFRSF13B,TNFRSF1A,VAV1
Cell Signaling, Molecular Transport, Small Molecule Biochemistry, Vitamin and Mineral Metabolism	release of Ca2+	21	1,81E-09	CCL2,CCL4,CCL5,CD5,CSF1,CSF1R,F2RL2,FCER1G,FCGR1A,FCGR2A,FCGR2B,HCST,IGF1,IGHM,PLCG2,PRNP,PTPRC,ST14,TGFB1,TLR2,VAV1
Cell Death and Survival	apoptosis of hematopoietic cell lines	21	1,68E-09	BCL2A1,BCL3,CCL5,CD44,EIF2AK2,HCK,HCLS1,IGF1,IGHM,IKZF1,IRF8,LAIR1,LGALS3,PLCE1,PTPN6,PTPRC,RUNX1,SH3BP2,TGFB1,TLR2,TNFRSF1A
Cellular Movement, Hematological System Development and Function, Immune Cell Trafficking	cellular infiltration by mononuclear leukocytes	21	1,45E-10	C3,CCL2,CCL3L3,CCL4,CD44,CD86,CXCL10,CXCL16,HCK,HLA-A,HMOX1,LAG3,PDCD1,SELPLG,STAT1,TCIRG1,TGFB1,TGFBR1,TGFBR2,TNFAIP8L2,TNFRSF1A
Cell Death and Survival	cell death of leukocyte cell lines	21	1,44E-09	BCL2A1,BCL3,CCL5,CD44,EIF2AK2,GCNT1,HCLS1,HCST,IGF1,IGHM,IKZF1,LAIR1,LGALS3,PLCE1,PTPN6,PTPRC,RUNX1,SH3BP2,TGFB1,TLR2,TNFRSF1A
Cell-To-Cell Signaling and Interaction	binding of myeloid cells	21	1,39E-14	C3,CCL2,CCL5,CD14,CD48,CFH,CSF1,CXCL10,FCGR1A,FCGR2A,FCGR3A/FCGR3B,FERMT3,HCK,ICAM1,ITGB2,LSP1,MSN,PTPN6,PTPRC,SELPLG,TGFB1
Cell Morphology	morphology of antigen presenting cells	21	1,39E-14	BCL3,CCL2,CHI3L1,CSF1,CSF1R,CTSD,CTSZ,HCK,HEXB,ICAM1,IGHM,Irgm1,LGALS3,MAN2B1,NAGLU,NPC2,PLCG2,TGFB1,TNFAIP8L2,TNFRSF1A,WAS
Cell Death and Survival	apoptosis of lymphoma cell lines	21	1,21E-10	BCL2A1,CD44,CD48,EIF2AK2,FCGR2B,GPR65,IGHM,IRF8,LAIR1,LGALS3,LSP1,MSN,PLCG2,PTPN6,PTPRC,RUNX1,SERPINA3,STAT1,TGFB1,TNFRSF1A,WAS
Cell-To-Cell Signaling and Interaction, Hematological System Development and Function, Immune Cell Trafficking	adhesion of mononuclear leukocytes	21	1,13E-12	CCL2,CCL4,CCL5,CD44,CD48,FERMT3,FYB,ICAM1,ITGAX,ITGB2,LCP1,LCP2,PLAU,PLAUR,PTPN6,RAC2,SELPLG,TGFB1,TGFBR2,VAV1,WAS
Immunological Disease	delayed hypersensitive reaction	20	8,39E-13	CCL2,CCL5,CD44,CD74,CXCL10,EIF2AK2,F11R,FCER1G,FCGR2B,GCNT1,GPR34,ICAM1,IGHM,IL21R,ITGB2,LAPTM5,LGALS3BP,NCF1,PYCARD,TGFB1
Cell-To-Cell Signaling and Interaction, Cellular Function and Maintenance, Inflammatory Response	phagocytosis of antigen presenting cells	20	6,42E-13	C3,CAPG,CD14,CD44,CH25H,FCER1G,FCGR1A,FCGR2A,FCGR2B,HCK,HMOX1,INPP5D,ISG15,ITGB2,LGALS3,PLAUR,PTPRC,SH3BP2,TLR2,TREM2
Cellular Development, Cellular Growth and Proliferation	proliferation of myeloid cells	20	5,24E-10	CCL2,CSF1,CSF1R,CXCL10,CXCL16,FCGR2B,HAVCR2,HMOX1,IGF1,IKZF1,INPP5D,IRF8,LAG3,LGALS3,PTPN6,PTPRC,RUNX1,TGFB1,TLR2,TYROBP
Hematological System Development and Function, Immunological Disease, Lymphoid Tissue Structure and Development, Organ Morphology, Organismal Injury and Abnormalities, Tissue Morphology	abnormal morphology of lymph node	20	4,95E-11	ARHGDIB,BCL3,Bst2,CD74,CD86,FCGR2B,GCNT1,HLA-DQB1,HMOX1,HPGDS,IGHM,IKZF1,INPP5D,IRF8,ITGB2,TCIRG1,TGFB1,TNFRSF13B,TNFRSF1A,VAV1
Cellular Development, Hematological System Development and Function, Hematopoiesis, Lymphoid Tissue Structure and Development	maturation of phagocytes	20	4,89E-12	CCL5,CD44,CD86,CLEC7A,CSF1,FCGR2B,HAVCR2,HMOX1,ICAM1,INPP5D,IRF8,ITGB2,STAT1,TGFB1,TGFBR1,TLR2,TLR7,TNFRSF1A,TREM2,TYROBP
Cell-To-Cell Signaling and Interaction, Hematological System Development and Function, Immune Cell Trafficking, Inflammatory Response	activation of granulocytes	20	4,57E-14	C3,CCL2,CCL4,CCL5,CD14,CD63,CFH,CXCL6,FCGR2A,FCGR2B,GRN,HMOX1,ITGB2,LGALS3BP,SERPINF2,SLC11A1,TLR2,TNFAIP8L2,TREML2,VAV1
Immunological Disease	abnormal quantity of cytokine	20	2,39E-14	B2M,C3,C3AR1,CCL3L3,CD14,CD86,CTSC,FCGR2B,HEXB,ICAM1,IL10RA,INPP5D,LILRB4,PDCD1,PLAU,PLAUR,TGIF1,TLR2,TNFRSF1A,TREM2
Cardiovascular Disease, Organismal Injury and Abnormalities	atherosclerotic lesion	20	2,34E-10	ALOX5,APOBEC1,CCL2,CCL3L3,CD44,CTSS,CX3CR1,CXCL10,CXCL16,HMOX1,ICAM1,IGF1,LPL,NCF1,PDCD1,PLAU,PON3,TGFBR2,TLR2,TNFRSF1A
Cell Death and Survival, Hematological System Development and Function	cell viability of lymphocytes	20	2,32E-09	BCL3,C3,CARD11,CD44,CD74,CD86,FCGR3A/FCGR3B,HCK,IL21R,INPP5D,LGALS3,NCF2,PARP14,PDCD1,PLCG2,PTPRC,PYCARD,STAT1,TGFB1,TNFRSF13B
Cellular Movement, Hematological System Development and Function, Immune Cell Trafficking, Inflammatory Response	cellular infiltration of phagocytes	20	2,32E-09	C3,CCL2,CCL4,CD44,CD86,CSF1,CSF1R,CXCL10,HMOX1,ICAM1,ITGB2,PDCD1,PLAU,PTPN6,RAC2,TGFB1,TGFBR2,TLR2,TNFAIP8L2,TNFRSF1A
Hematological System Development and Function, Immune Cell Trafficking, Inflammatory Response, Tissue Development	accumulation of mononuclear leukocytes	20	1,92E-11	B2M,BCL3,C10orf54,C4A/C4B,CCL2,CCL3L3,CCL5,CD86,CSF1,CX3CR1,CXCL10,ENTPD1,ICAM1,IL10RA,IL21R,ITGB2,SH3BP2,TGFB1,TGFBR2,TNFAIP8L2
Cellular Movement, Hematological System Development and Function, Immune Cell Trafficking, Inflammatory Response	cell movement of monocytes	20	1,77E-10	AIF1,CCL2,CCL4,CCL5,CTSS,CX3CR1,CXCL10,F11R,ICAM1,ITGAX,ITGB2,LGALS3,PLAUR,PRNP,RAC2,SERPINA3,TGFB1,TIMP2,TNFRSF1A,WAS
Cell Death and Survival	cell death of antigen presenting cells	20	1,33E-10	C1QA,C3AR1,CCL5,CD14,CSF1,EIF2AK2,ENTPD1,HMOX1,INPP5D,IRF5,ISG15,LGALS3,LYZ,PTPN6,PYCARD,SERPINA3,STAT1,TGFB1,TLR2,TNFRSF1A
Cardiovascular Disease, Organismal Injury and Abnormalities	advanced stage peripheral arterial disease	20	1,10E-11	ALOX5,ARHGDIB,C3AR1,CAPG,CFH,CSF2RB,CTSS,ELF4,FCGR1A,FYB,HCLS1,IRF8,LAIR1,LAPTM5,LCP1,LPXN,RASGRP3,RUNX1,TLR7,TRIM14
Cell Morphology, Hematological System Development and Function, Lymphoid Tissue Structure and Development	morphology of T lymphocytes	19	7,05E-12	B2M,CARD11,CD5,FCER1G,FCGR2B,HLA-A,HLA-DQB1,IGHM,INPP5D,LCP2,LGALS3,PSMB9,PTPRC,RHOH,SASH3,TAP1,TGFB1,VAV1,WAS
Organismal Injury and Abnormalities, Renal and Urological Disease	damage of kidney	19	6,21E-12	ADORA3,ALOX5,B2M,C1QA,C3,C3AR1,C4A/C4B,CD44,CFH,CSF1,FCGR1A,FCGR2A,HCK,ICAM1,IGF1,IGHM,PLAUR,TGFB1,TLR2
Infectious Diseases	infection by Herpesviridae	19	5,46E-14	C3,C4A/C4B,CCL2,CCL3L3,CCL4,CCL5,CD86,CH25H,CSF2RB,CXCL10,FCGR1A,FCGR2A,FCGR2B,FCGR3A/FCGR3B,PLCG2,PRNP,STAT1,TLR2,UNC93B1
Cell Death and Survival	cell death of macrophages	19	5,46E-12	C1QA,C3AR1,CCL5,CD14,CSF1,EIF2AK2,ENTPD1,HMOX1,INPP5D,ISG15,LGALS3,LYZ,PTPN6,PYCARD,SERPINA3,STAT1,TGFB1,TLR2,TNFRSF1A
Cellular Development, Hematological System Development and Function, Hematopoiesis, Lymphoid Tissue Structure and Development	maturation of antigen presenting cells	19	5,46E-12	CCL5,CD44,CD86,CLEC7A,CSF1,FCGR2B,HAVCR2,HMOX1,ICAM1,IRF8,ITGB2,STAT1,TGFB1,TGFBR1,TLR2,TLR7,TNFRSF1A,TREM2,TYROBP
Hematological System Development and Function, Lymphoid Tissue Structure and Development, Tissue Morphology	morphology of lymph follicle	19	5,46E-12	ARHGDIB,BCL3,C3,C4A/C4B,CD37,CD84,CD86,CTSD,HCK,HLA-DQB1,IGHM,IL21R,LGALS9B,PTPRC,TCIRG1,TGFB1,TNFRSF13B,TNFRSF1A,TYROBP
Cell-To-Cell Signaling and Interaction	signaling of cells	19	4,22E-12	CD14,CD44,CD72,CD9,CLEC7A,CSF1R,DDX58,FCGR2B,IGF1,ITGB2,LCP2,NLRC5,PDCD1,PTPN6,PTPRC,SH3BP2,STAT1,TLR2,TNFAIP8L2
Cell-To-Cell Signaling and Interaction, Cellular Function and Maintenance, Hematological System Development and Function, Inflammatory Response	phagocytosis by macrophages	19	2,84E-12	CAPG,CD14,CD44,CH25H,FCER1G,FCGR1A,FCGR2A,FCGR2B,HCK,HMOX1,INPP5D,ISG15,ITGB2,LGALS3,PLAUR,PTPRC,SH3BP2,TLR2,TREM2
Cell-To-Cell Signaling and Interaction	response of granulocytes	19	2,69E-14	C3,CD44,CSF2RB,CXCL10,FCER1G,FCGR2A,FCGR3A/FCGR3B,HCK,ICAM1,ITGAX,ITGB2,PLAU,PLAUR,SELPLG,TLR2,TREM2,TYROBP,VAV1,WAS
Cell-To-Cell Signaling and Interaction, Cellular Movement, Hematological System Development and Function, Immune Cell Trafficking	recruitment of antigen presenting cells	19	2,16E-12	C3AR1,CCL2,CCL4,CCL5,CD44,CD74,CSF1,CSF1R,CX3CR1,CXCL10,HCAR2,HCK,ICAM1,INPP5D,IRF5,IRF7,ITGB2,LSP1,TLR2
Lipid Metabolism, Small Molecule Biochemistry	synthesis of prostaglandin	19	2,05E-09	ALOX5,CD14,CD74,CLEC7A,CSF1,FCER1G,FCGR2A,FCGR2B,HMOX1,HPGD,HPGDS,IGF1,IGHM,NCF1,NPC2,PRNP,TGFB1,TNFRSF1A,VIM
Hematological System Development and Function, Tissue Morphology	abnormal quantity of leukocytes	18	6,92E-14	ARHGDIB,B2M,BCL3,CD74,CD86,CSF1R,CXCL10,FCGR2A,FES,HMOX1,IGHM,IKZF1,IRF8,PTPRC,RHOH,SH3BP2,TAP1,VAV1
Cell-To-Cell Signaling and Interaction, Hematological System Development and Function, Inflammatory Response	immune response of neutrophils	18	6,01E-15	C3,CD44,CSF2RB,CXCL10,FCER1G,FCGR2A,FCGR3A/FCGR3B,HCK,ICAM1,ITGAX,ITGB2,PLAU,PLAUR,SELPLG,TREM2,TYROBP,VAV1,WAS
Connective Tissue Development and Function, Skeletal and Muscular System Development and Function, Tissue Morphology	quantity of osteoclasts	18	4,44E-11	C3,C3AR1,CCL2,CD44,CD9,CSF1,FBLIM1,GPNMB,HCK,HCST,IGHM,INPP5D,P2RY13,PLCG2,PTPN6,STAT1,TGFBR2,TYROBP
Gastrointestinal Disease, Immunological Disease, Ophthalmic Disease, Organismal Injury and Abnormalities	Sjögren syndrome	18	3,60E-12	B2M,C3,CCL3L3,CCL4,CCL5,Ccl9,CD6,CD68,CSF1,CXCL10,CXCL6,IFIT3,IFITM3,PSMB8,STAT1,TLR1,TLR2,TRIM21
Cellular Development, Hematological System Development and Function, Hematopoiesis, Lymphoid Tissue Structure and Development	differentiation of macrophages	18	3,04E-10	ALOX5,C1QC,CCL2,CSF1,CSF1R,CSF2RB,CXCL10,FES,HCLS1,IL13RA1,IRF7,IRF8,RUNX1,TGFB1,TLR1,TLR2,TLR6,TYROBP
Cellular Development, Hematological System Development and Function, Hematopoiesis, Lymphoid Tissue Structure and Development	maturation of dendritic cells	18	2,71E-11	CCL5,CD44,CD86,CLEC7A,FCGR2B,HAVCR2,HMOX1,ICAM1,IRF8,ITGB2,STAT1,TGFB1,TGFBR1,TLR2,TLR7,TNFRSF1A,TREM2,TYROBP
Hematological System Development and Function, Immune Cell Trafficking, Inflammatory Response, Tissue Development	accumulation of lymphocytes	18	2,46E-10	B2M,BCL3,C10orf54,C4A/C4B,CCL2,CCL3L3,CCL5,CD86,CX3CR1,CXCL10,ENTPD1,ICAM1,IL10RA,IL21R,ITGB2,SH3BP2,TGFB1,TNFAIP8L2
Cellular Growth and Proliferation	inhibition of cells	18	1,97E-09	ADORA3,CCL4,CD86,CSF1,CXCL10,ELF4,ENTPD1,FCGR2B,HAVCR2,HK2,HLA-A,IGF1,ITGB2,LAG3,LCP2,LGALS9B,PDCD1,TGFB1
Infectious Diseases	sexually transmitted disease	18	1,59E-10	ADORA3,ALOX5,C3,C4A/C4B,CCL2,CCL4,CCL5,CSF1,FCGR1A,FCGR2A,FCGR2B,FCGR3A/FCGR3B,IGF1,PTPRC,TGFB1,TLR7,TUBA1C,VAV1
Hematological Disease, Immunological Disease, Organismal Injury and Abnormalities	abnormal function of B lymphocytes	18	1,42E-14	ARHGDIB,BCL3,CARD11,CD72,CTSS,GPR183,HCLS1,HLA-DQB1,IGHM,INPP5D,PLCG2,PTPN6,PTPRC,SASH3,SH3BP2,TNFAIP8L2,VAV1,WAS
Cellular Development, Cellular Growth and Proliferation, Hematological System Development and Function, Lymphoid Tissue Structure and Development	expansion of T lymphocytes	18	1,23E-09	B2M,C3,CD86,CTSD,DOK1,HAVCR2,IGHM,IKZF1,IL21R,IRF8,LAG3,LCP1,LCP2,PDCD1,TGFB1,TGFBR1,TLR2,TNFRSF1A
Cell-To-Cell Signaling and Interaction, Nervous System Development and Function	activation of neuroglia	17	9,24E-10	AQP4,C3,CCL2,CSF1,CX3CR1,CXCL10,GFAP,HMOX1,IGF1,LGALS3,PRNP,STAT1,TGFB1,TLR2,TLR7,TREM2,VIM
Humoral Immune Response, Protein Synthesis	quantity of IgG2a	17	8,92E-12	ATF3,BCL3,CARD11,CD180,CD86,CH25H,CXCL10,FCER1G,FCGR2B,IGHM,IL21R,RASGRP3,SASH3,TCIRG1,TNFAIP8L2,TYROBP,VAV1
Cell Death and Survival	cytolysis of leukocytes	17	7,73E-13	CD44,CD48,ELF4,FCER1G,FCGR2A,HCST,HLA-A,IL21R,ITGB2,LCP2,PLCG2,PTPRC,STAT1,TAP1,TYROBP,VAV1,VIM
Cell Death and Survival	cytolysis of lymphatic system cells	17	6,46E-13	CD44,CD48,ELF4,FCER1G,FCGR2A,FCGR2B,HCST,HLA-A,IL21R,LCP2,PLCG2,PTPRC,STAT1,TAP1,TYROBP,VAV1,VIM
Cellular Development, Hematological System Development and Function, Hematopoiesis, Lymphoid Tissue Structure and Development	maturation of lymphocytes	17	6,01E-10	CARD11,CD86,IGHM,IL21R,LCP1,PARP14,PLCG2,PRNP,PTPN6,PTPRC,RHOH,RUNX1,TGFB1,TGFBR2,TNFRSF13B,TYROBP,VAV1
Cell-To-Cell Signaling and Interaction, Hematological System Development and Function, Immune Cell Trafficking	adhesion of granulocytes	17	5,50E-11	C3,CD44,FERMT3,HCK,ICAM1,INPP5D,ITGAX,ITGB2,LCP1,LGALS3,PLAU,PLAUR,PTPN6,SELPLG,TGFB1,TLR2,VAV1
Cell-To-Cell Signaling and Interaction, Hematological System Development and Function, Immune Cell Trafficking, Inflammatory Response	activation of neutrophils	17	5,39E-13	C3,CCL2,CCL4,CCL5,CD14,CD63,CFH,CXCL6,GRN,HMOX1,ITGB2,LGALS3BP,SLC11A1,TLR2,TNFAIP8L2,TREML2,VAV1
Antigen Presentation, Inflammatory Response	antigen presentation	17	5,39E-13	CD68,CD74,CD86,CTSD,CTSS,FCER1G,FCGR1A,FCGR2A,FCGR3A/FCGR3B,HLA-A,HLA-DOA,IGHM,LILRB4,PSMB8,TAP1,UNC93B1,WAS
Cellular Movement, Hematological System Development and Function, Immune Cell Trafficking, Inflammatory Response	migration of neutrophils	17	4,82E-11	CCL3L3,CCL5,CD44,CXCL6,GCNT1,HCK,ICAM1,INPP5D,ITGB2,LSP1,MYLK3,PLAU,PTPN6,SELPLG,TGFB1,TNFRSF1A,VAV1
Cell-To-Cell Signaling and Interaction, Cellular Movement, Hematological System Development and Function, Immune Cell Trafficking	recruitment of mononuclear leukocytes	17	4,31E-10	BCL3,CCL2,CCL4,CCL5,Ccl6,CD44,CSF1,CX3CR1,CXCL10,CXCL16,DDX58,FCGR2B,ICAM1,PYCARD,SELPLG,TLR2,VAV1
Cellular Movement, Hematological System Development and Function, Immune Cell Trafficking, Inflammatory Response	migration of dendritic cells	17	3,69E-11	C3,CCL2,CCL3L3,CCL4,CCL5,Ccl9,CD44,CD74,CD86,CTSZ,CXCL10,HCLS1,ICAM1,IL10RA,IL21R,PTPN6,WAS
Hematological System Development and Function, Immune Cell Trafficking, Inflammatory Response, Tissue Development	accumulation of granulocytes	17	2,81E-11	ALOX5,BCL2A1,CCL2,CCL5,CTSC,CXCL10,FCGR2A,FCGR3A/FCGR3B,GRN,HAVCR2,INPP5D,IRF5,ITGB2,NCF1,SELPLG,TIMP2,TNFRSF1A
Cellular Movement, Hematological System Development and Function, Immune Cell Trafficking, Inflammatory Response	chemotaxis of macrophages	17	2,81E-11	C3AR1,CCL2,CCL3L3,CCL4,CCL5,CD74,CSF1,CSF1R,CX3CR1,CXCL10,HCAR2,HCK,ICAM1,LGALS3,PLAU,TGFB1,TLR2
Hematological System Development and Function, Lymphoid Tissue Structure and Development, Tissue Morphology	quantity of natural killer cells	17	2,45E-11	CARD11,CD86,CX3CR1,ELF4,FCER1G,HCST,IKZF1,INPP5D,ISG15,LCP2,NPC2,PTPRC,PYCARD,RHOH,TYROBP,VAV1,WAS
Humoral Immune Response, Protein Synthesis	quantity of IgG3	17	2,10E-13	CARD11,CD180,CD86,CH25H,DAPP1,FCER1G,FCGR2B,IGHM,IL13RA1,IL21R,LY86,PDCD1,SAMSN1,SH3BP2,TLR2,TYROBP,VAV1
Cellular Function and Maintenance	function of dendritic cells	17	1,39E-11	CAPG,CHI3L1,CLEC7A,CSF1R,CSF2RB,CTSZ,DDX58,F11R,GPNMB,IL21R,LGALS3,PLCG2,SAMSN1,TLR2,TLR7,TYROBP,WAS
Cell Morphology, Hematological System Development and Function, Immunological Disease, Lymphoid Tissue Structure and Development	abnormal morphology of T lymphocytes	17	1,34E-10	B2M,CARD11,CD5,FCER1G,FCGR2B,HLA-A,HLA-DQB1,IGHM,LCP2,LGALS3,PSMB9,PTPRC,RHOH,SASH3,TAP1,VAV1,WAS
Hematological System Development and Function, Humoral Immune Response, Lymphoid Tissue Structure and Development, Tissue Morphology	quantity of follicular B lymphocytes	17	1,34E-10	ARHGDIB,BCL2A1,BCL3,CD180,CD72,CD74,CD84,IGHM,IRF8,LAIR1,PLCG2,SASH3,SH3BP2,TNFRSF13B,TYROBP,VAV1,WAS
Cellular Movement, Hematological System Development and Function, Immune Cell Trafficking, Inflammatory Response	migration of macrophages	17	1,10E-12	CCL2,CCL3L3,CCL4,CCL5,CD74,CSF1,CSF1R,CXCL10,LGALS3,P2RY6,PLAU,PRNP,RAC2,TLR2,TNFAIP8L2,TREM2,TYROBP
Hematological System Development and Function, Lymphoid Tissue Structure and Development, Tissue Morphology	quantity of helper T lymphocytes	16	9,43E-11	APOBEC1,B2M,CCL5,CHI3L1,FCGR2B,ICAM1,IL10RA,IL13RA1,IL21R,LGALS9B,PTPN6,PYCARD,SELPLG,TAP1,TGFB1,TNFRSF13B
Hematological System Development and Function, Lymphoid Tissue Structure and Development, Tissue Morphology	quantity of regulatory T lymphocytes	16	7,34E-10	CARD11,CCL4,CCL5,CD5,CD86,FCGR2B,IRF8,ITGB2,LGALS9B,PDCD1,SELPLG,TGFB1,TGFBR1,TLR2,TNFRSF1A,WAS
Cell Death and Survival	cytolysis of lymphocytes	16	6,94E-12	CD44,CD48,ELF4,FCER1G,FCGR2A,HCST,HLA-A,IL21R,LCP2,PLCG2,PTPRC,STAT1,TAP1,TYROBP,VAV1,VIM
Cellular Movement, Hematological System Development and Function, Immune Cell Trafficking	cell rolling of leukocytes	16	6,24E-13	CCL2,CD14,CD44,CD63,FCGR2A,FCGR3A/FCGR3B,FYB,GCNT1,HCK,ICAM1,ITGB2,LCP2,LGALS3,RAC2,SELPLG,VAV1
Hematological System Development and Function, Immune Cell Trafficking, Inflammatory Response, Tissue Development	accumulation of antigen presenting cells	16	4,92E-12	CCL2,CCL5,CD44,CSF1,CX3CR1,ENTPD1,GRN,HAVCR2,HMOX1,INPP5D,ITGAX,PLAU,STAT1,TLR7,TNFAIP8L2,TYROBP
Cell-To-Cell Signaling and Interaction, Hematological System Development and Function	interaction of mononuclear leukocytes	16	4,61E-11	CCL4,CCL5,CD14,CD44,CD6,CD86,CXCL10,FYB,GCNT1,ICAM1,ITGB2,LCP2,MSN,SELPLG,TGFB1,TLR2
Cellular Compromise	respiratory burst	16	4,13E-13	C3,CCL2,CD14,CYBA,FCER1G,HCK,ICAM1,IRF8,ITGB2,NCF1,NCF2,PTPRC,SLC11A1,TGFB1,TNFAIP8L2,TYROBP
Cell-To-Cell Signaling and Interaction, Hematological System Development and Function	binding of mononuclear leukocytes	16	4,00E-10	CCL2,CCL4,CCL5,CD44,CD6,CD86,CXCL10,FCGR3A/FCGR3B,FYB,GCNT1,ICAM1,ITGB2,LCP2,MSN,SELPLG,TGFB1
Cell Morphology	shape change of blood cells	16	4,00E-10	CAPG,CCL2,CCL5,CD44,CSF1,FCGR2A,FERMT3,FYB,HCK,ICAM1,INPP5D,ITGB2,LCP2,PLCG2,SAMSN1,WAS
Embryonic Development, Hematological System Development and Function, Lymphoid Tissue Structure and Development, Organ Development, Organismal Development, Tissue Development	formation of lymph node	16	2,74E-10	BCL3,C3,C4A/C4B,CD37,CD84,CD86,HCK,HLA-DQB1,IGHM,IKZF1,IL21R,LGALS9B,TGFB1,TNFRSF13B,TNFRSF1A,TYROBP
Cell-To-Cell Signaling and Interaction, Cellular Movement, Hematological System Development and Function, Immune Cell Trafficking, Inflammatory Response	recruitment of macrophages	16	1,86E-10	C3AR1,CCL2,CCL4,CD44,CD74,CSF1,CSF1R,CX3CR1,CXCL10,HCAR2,HCK,ICAM1,INPP5D,ITGB2,LSP1,TLR2
Cellular Movement, Hematological System Development and Function, Immune Cell Trafficking	transmigration of mononuclear leukocytes	16	1,66E-12	CCL2,CCL3L3,CCL4,CCL5,CD44,CD86,CTSS,F11R,ICAM1,ITGAX,ITGB2,RAC2,TGFB1,TIMP2,TNFRSF1A,VAV1
Immunological Disease, Inflammatory Response	abnormal function of immune system	16	1,58E-11	ALOX5,C3,C3AR1,C4A/C4B,CD44,GCNT1,HLA-DQB1,ICAM1,IGHM,IL21R,LILRB4,PSMB9,TCIRG1,TGFB1,TNFRSF1A,VAV1
Cell-To-Cell Signaling and Interaction	binding of lymphatic system cells	16	1,24E-10	CCL4,CCL5,CD44,CD6,CD86,CSF2RB,CXCL10,FCGR3A/FCGR3B,FYB,GCNT1,ICAM1,ITGB2,LCP2,MSN,SELPLG,TGFB1
Cell Morphology	shape change of leukocytes	15	9,69E-11	CAPG,CCL2,CCL5,CD44,CSF1,FERMT3,FYB,HCK,ICAM1,INPP5D,ITGB2,LCP2,PLCG2,SAMSN1,WAS
Cell-To-Cell Signaling and Interaction, Hematological System Development and Function, Immune Cell Trafficking, Inflammatory Response	adhesion of neutrophils	15	7,08E-11	C3,CD44,FERMT3,ICAM1,INPP5D,ITGAX,ITGB2,LCP1,PLAU,PLAUR,PTPN6,SELPLG,TGFB1,TLR2,VAV1
Cell Death and Survival, Hematological System Development and Function	cell viability of myeloid cells	15	6,26E-10	BCL2A1,CCL4,CSF1,CSF1R,CSF2RB,FCER1G,FCGR1A,ICAM1,INPP5D,ITGB2,PTPN6,RAC2,SIGLEC8,TGFB1,TYROBP
Cell-To-Cell Signaling and Interaction, Cellular Movement, Hematological System Development and Function, Immune Cell Trafficking	recruitment of lymphocytes	15	4,79E-10	BCL3,CCL2,CCL4,CCL5,Ccl6,CD44,CX3CR1,CXCL10,CXCL16,DDX58,ICAM1,PYCARD,SELPLG,TLR2,VAV1
Cell-To-Cell Signaling and Interaction, Hematological System Development and Function	interaction of lymphocytes	15	4,17E-10	CCL4,CCL5,CD44,CD6,CD86,CXCL10,FYB,GCNT1,ICAM1,ITGB2,LCP2,MSN,SELPLG,TGFB1,TLR2
Cellular Movement, Hematological System Development and Function	cell movement of hematopoietic cells	15	3,68E-11	CCL2,CCL3L3,CCL4,CCL5,CD44,CXCL10,HCLS1,ICAM1,ITGB2,LCP1,PLCG2,RUNX1,SELPLG,TCIRG1,TIMP2
Cellular Movement, Hematological System Development and Function, Immune Cell Trafficking, Inflammatory Response	transmigration of phagocytes	15	3,11E-11	CCL2,CCL4,CCL5,CSF1,CTSS,F11R,ICAM1,ITGAX,ITGB2,MYLK3,PTPN6,TGFB1,TIMP2,TNFRSF1A,VAV1
Embryonic Development, Hematological System Development and Function, Humoral Immune Response, Lymphoid Tissue Structure and Development, Organ Development, Organismal Development, Tissue Development, Tissue Morphology	morphology of germinal center	15	2,62E-11	BCL3,C3,C4A/C4B,CD37,CD84,CD86,HCK,HLA-DQB1,IGHM,IL21R,LGALS9B,TGFB1,TNFRSF13B,TNFRSF1A,TYROBP
Connective Tissue Development and Function, Connective Tissue Disorders, Organismal Injury and Abnormalities, Skeletal and Muscular Disorders, Skeletal and Muscular System Development and Function, Tissue Development	abnormal morphology of trabecular bone	15	1,78E-10	CD68,CSF1,CSF1R,FBLIM1,FCER1G,HCK,HCST,HEXA,HEXB,IGF1,IGHM,INPP5D,PLCG2,TNFRSF1A,TYROBP
Cell-To-Cell Signaling and Interaction	adhesion of leukemia cell lines	15	1,78E-10	CCL2,CCL4,CD44,F11R,FERMT3,FES,FYB,GMFG,ICAM1,ITGB2,LCP2,PLAU,PLAUR,SELPLG,TLR2
Cell-To-Cell Signaling and Interaction, Hematological System Development and Function	binding of lymphocytes	15	1,53E-10	CCL4,CCL5,CD44,CD6,CD86,CXCL10,FCGR3A/FCGR3B,FYB,GCNT1,ICAM1,ITGB2,LCP2,MSN,SELPLG,TGFB1
Cell Morphology, Hematological System Development and Function, Inflammatory Response	morphology of macrophages	15	1,32E-10	BCL3,CCL2,CHI3L1,CSF1,CTSD,HCK,HEXB,ICAM1,IGHM,Irgm1,LGALS3,MAN2B1,NAGLU,NPC2,TNFRSF1A
Hematological Disease, Immunological Disease	abnormal function of neutrophils	15	1,07E-11	ALOX5,BCL2A1,CD14,CLEC7A,CXCL6,ENTPD1,FCGR2A,HCK,ITGB2,LCP1,NCF1,PILRA,PLAU,PLAUR,RAC2
Cell Death and Survival	apoptosis of macrophages	15	1,05E-09	C1QA,C3AR1,CCL5,CD14,CSF1,EIF2AK2,INPP5D,ISG15,LGALS3,PTPN6,SERPINA3,STAT1,TGFB1,TLR2,TNFRSF1A
Hematological System Development and Function, Lymphoid Tissue Structure and Development, Tissue Morphology	quantity of natural killer T lymphocytes	14	7,86E-12	B2M,CSF2RB,CTSS,CXCL16,ELF4,HEXB,ICAM1,IKZF1,PTPRC,RASAL3,RHOH,STAT1,TGFBR2,VAV1
Organismal Injury and Abnormalities, Renal and Urological Disease	injury of kidney	14	3,71E-10	ADORA3,ALOX5,B2M,C3,C3AR1,CD44,CFH,FCGR1A,FCGR2A,ICAM1,IGF1,IGHM,TGFB1,TLR2
Inflammatory Response	abnormal inflammatory response	14	3,20E-12	ALOX5,C3,CLEC7A,ELF4,GCNT1,HCK,ICAM1,IGHM,NCF1,SASH3,STAT1,TGFB1,TNFAIP8L2,TNFRSF1A
Cell-To-Cell Signaling and Interaction, Hematological System Development and Function	interaction of T lymphocytes	14	2,11E-09	CCL4,CCL5,CD6,CD86,CXCL10,FYB,GCNT1,ICAM1,ITGB2,LCP2,MSN,SELPLG,TGFB1,TLR2
Cellular Movement, Hematological System Development and Function, Immune Cell Trafficking, Inflammatory Response	migration of monocytes	14	2,11E-09	CCL2,CCL5,CTSS,CX3CR1,F11R,ICAM1,ITGAX,ITGB2,LGALS3,PLAUR,RAC2,TGFB1,TIMP2,TNFRSF1A
Cellular Movement, Hematological System Development and Function	cell movement of hematopoietic progenitor cells	14	1,39E-10	CCL2,CCL3L3,CCL4,CCL5,CXCL10,HCLS1,ICAM1,ITGB2,LCP1,PLCG2,RUNX1,SELPLG,TCIRG1,TIMP2
Hematological System Development and Function, Immune Cell Trafficking, Inflammatory Response, Tissue Development	accumulation of macrophages	14	1,17E-10	CCL2,CCL5,CD44,CSF1,CX3CR1,ENTPD1,GRN,HAVCR2,HMOX1,INPP5D,ITGAX,PLAU,TLR7,TNFAIP8L2
Cell-To-Cell Signaling and Interaction, Inflammatory Response	immune response of dendritic cells	13	9,08E-13	C3,CD68,CD74,CD86,FCER1G,FCGR1A,FCGR2A,HMOX1,IGHM,LILRB4,PSMB8,TAP1,WAS
Inflammatory Response, Organismal Injury and Abnormalities, Respiratory Disease	inflammation of airway	13	7,99E-11	C3,C3AR1,CARD11,CCL2,CCL5,CD48,CD86,CXCL10,FCGR2A,ICAM1,IGF1,PDCD1,TGFB1
Cellular Movement, Hematological System Development and Function, Immune Cell Trafficking, Inflammatory Response	influx of phagocytes	13	7,99E-11	CCL2,CCL4,CD44,CTSC,CX3CR1,CXCL6,FCGR2A,IGHM,IRF7,LGALS3,PLAUR,TLR2,TNFRSF1A
Cell-To-Cell Signaling and Interaction, Hematological System Development and Function, Immune Cell Trafficking	binding of granulocytes	13	6,49E-11	C3,CCL5,CFH,CXCL10,FCGR2A,FCGR3A/FCGR3B,FERMT3,HCK,ICAM1,ITGB2,LSP1,PTPN6,SELPLG
Cell-To-Cell Signaling and Interaction, Cellular Function and Maintenance, Hematological System Development and Function, Inflammatory Response	phagocytosis of neutrophils	13	4,94E-12	C3,CD44,CSF2RB,CXCL10,FCGR2A,FCGR3A/FCGR3B,ITGB2,PLAU,PLAUR,SELPLG,TREM2,VAV1,WAS
Cell-To-Cell Signaling and Interaction, Hematological System Development and Function	binding of T lymphocytes	13	3,09E-10	CCL4,CCL5,CD6,CD86,CXCL10,FYB,GCNT1,ICAM1,ITGB2,LCP2,MSN,SELPLG,TGFB1
Cellular Function and Maintenance, Hematological System Development and Function	function of helper T lymphocytes	13	2,26E-09	ATF3,C3AR1,CCRL2,CD44,CD74,CHI3L1,FCER1G,GPR84,IL13RA1,IL21R,IRF5,SAMSN1,VAV1
Cell-To-Cell Signaling and Interaction, Cellular Function and Maintenance, Inflammatory Response	phagocytosis of tumor cell lines	13	1,66E-09	CD44,FCGR1A,FCGR2A,FCGR2B,HCK,HMOX1,INPP5D,PROS1,PTPN6,TGFB1,TREM2,VIM,WAS
Cell-To-Cell Signaling and Interaction, Hematological System Development and Function, Immune Cell Trafficking, Inflammatory Response	binding of neutrophils	12	8,34E-12	C3,CFH,CXCL10,FCGR2A,FCGR3A/FCGR3B,FERMT3,HCK,ICAM1,ITGB2,LSP1,PTPN6,SELPLG
Cellular Compromise, Inflammatory Response	degranulation of granulocytes	12	4,37E-11	ANXA3,CCL4,CD48,FCGR2A,FCGR2B,FCGR3A/FCGR3B,HCK,ITGB2,MYO1F,PLAUR,PLCG2,TREML2
Cellular Function and Maintenance, Connective Tissue Development and Function, Skeletal and Muscular System Development and Function, Tissue Development	function of osteoclasts	12	4,31E-10	CD68,CHI3L1,CSF1,FBLIM1,FCER1G,HCST,INPP5D,PTPRC,TCIRG1,TLR2,TYROBP,WAS
Cell Signaling	replication of viral replicon	12	3,50E-10	Bst2,CCL5,EIF2AK2,IFI16,IFITM3,ISG15,Mx1/Mx2,OAS1,OASL,PARP10,RSAD2,ZC3HAV1
Cell Death and Survival	cytolysis of natural killer cells	12	2,83E-10	CD44,CD48,ELF4,FCER1G,FCGR2A,HCST,IL21R,LCP2,PLCG2,STAT1,TYROBP,VAV1
Hematological Disease, Immunological Disease, Metabolic Disease	hypogammaglobulinemia	12	2,60E-14	B2M,C3,C4A/C4B,FCGR1A,FCGR2A,FCGR2B,FCGR3A/FCGR3B,IGHM,TLR1,TLR2,TLR6,TNFRSF13B
Cellular Movement, Hematological System Development and Function, Immune Cell Trafficking, Inflammatory Response	influx of neutrophils	12	2,28E-10	CCL2,CCL4,CD44,CTSC,CX3CR1,CXCL6,FCGR2A,IGHM,IRF7,PLAUR,TLR2,TNFRSF1A
Cell-To-Cell Signaling and Interaction	binding of leukemia cell lines	12	1,83E-10	CD14,CD44,CD68,CSF1,FERMT3,HLA-A,ICAM1,ITGB2,PLAU,PROS1,RHOH,SELPLG
Embryonic Development, Hematological System Development and Function, Humoral Immune Response, Immunological Disease, Lymphoid Tissue Structure and Development, Organ Development, Organismal Development, Organismal Injury and Abnormalities, Tissue Development, Tissue Morphology	abnormal morphology of germinal center	12	1,15E-09	BCL3,C3,C4A/C4B,CD37,CD86,HCK,HLA-DQB1,IGHM,IL21R,LGALS9B,TGFB1,TNFRSF1A
Hematological System Development and Function, Tissue Morphology	abnormal number of leukocytes	12	1,15E-09	B2M,BCL3,CD74,CD86,CXCL10,IGHM,IKZF1,IRF8,PTPRC,SH3BP2,TAP1,VAV1
Endocrine System Disorders, Gastrointestinal Disease, Inflammatory Disease, Inflammatory Response, Organismal Injury and Abnormalities	insulitis	12	1,12E-11	B2M,CCL3L3,CD86,CTSS,HLA-DQB1,ICAM1,IGF1,IGHM,ITGB2,TGFB1,TLR2,TNFRSF1A
Infectious Diseases	Streptococcal infection	11	5,68E-11	C1QA,C3,C4A/C4B,CCL2,FCGR1A,FCGR2A,FCGR2B,FCGR3A/FCGR3B,LYZ,PYCARD,TLR2
Cellular Function and Maintenance, Hypersensitivity Response, Inflammatory Response	function of mast cells	11	1,89E-09	ADORA3,C3,FCER1G,FCGR1A,FCGR2A,FCGR2B,HAVCR2,ICAM1,LAT2,LILRB4,WAS
Protein Synthesis	quantity of interferon	11	1,89E-09	CD44,CXCL16,DHX58,GPR183,IL10RA,Irgm1,LGALS3BP,RASAL3,SAMSN1,STAT1,TMEM173
Infectious Diseases	infection by cytomegalovirus	11	1,11E-11	C3,C4A/C4B,CCL2,CCL4,CCL5,CSF2RB,CXCL10,FCGR1A,FCGR2A,FCGR2B,FCGR3A/FCGR3B
Antigen Presentation, Inflammatory Response	antigen presentation by leukocytes	11	1,02E-10	CD68,CD74,CD86,FCER1G,FCGR1A,FCGR2A,IGHM,LILRB4,PSMB8,TAP1,WAS
Hematological Disease, Hereditary Disorder, Immunological Disease, Metabolic Disease, Organismal Injury and Abnormalities	agammaglobulinemia	10	5,90E-12	C3,C4A/C4B,FCGR1A,FCGR2A,FCGR2B,FCGR3A/FCGR3B,IGHM,TLR1,TLR2,TLR6
Cell-To-Cell Signaling and Interaction	signaling of leukocytes	10	2,84E-10	CD14,CD44,CD72,CD9,CLEC7A,FCGR2B,ITGB2,LCP2,PTPRC,SH3BP2
Cardiovascular Disease, Hematological Disease	microcytic anemia	9	6,91E-10	C3,C4A/C4B,FCGR1A,FCGR2A,FCGR2B,FCGR3A/FCGR3B,HMOX1,LGALS3,RAC2
Hematological Disease, Hereditary Disorder, Immunological Disease, Metabolic Disease, Organismal Injury and Abnormalities	X-linked agammaglobulinemia	9	2,88E-12	C3,C4A/C4B,FCGR1A,FCGR2A,FCGR2B,FCGR3A/FCGR3B,TLR1,TLR2,TLR6
Cellular Movement, Hematological System Development and Function, Immune Cell Trafficking, Inflammatory Response	cell movement of bone marrow-derived macrophages	9	2,64E-09	CCL2,CCL3L3,CSF1,HCAR2,HCK,Irgm1,PLAU,RAC2,TNFAIP8L2
Infectious Diseases	Staphylococcal infection	9	1,06E-11	C3,C4A/C4B,FCGR1A,FCGR2A,FCGR2B,FCGR3A/FCGR3B,NCF1,TLR2,UNC93B1
Immunological Disease	Wiskott-Aldrich syndrome	8	8,25E-10	C3,C4A/C4B,FCGR1A,FCGR2A,FCGR2B,FCGR3A/FCGR3B,OAS1,WAS
Inflammatory Disease, Neurological Disease, Ophthalmic Disease, Organismal Injury and Abnormalities	Devic syndrome	7	7,21E-10	AQP4,C3,C4A/C4B,FCGR1A,FCGR2A,FCGR2B,FCGR3A/FCGR3B
Dermatological Diseases and Conditions, Organismal Injury and Abnormalities	toxic epidermal necrolysis	7	7,21E-10	C3,C4A/C4B,FCGR1A,FCGR2A,FCGR2B,FCGR3A/FCGR3B,HLA-A
Cardiovascular Disease, Developmental Disorder, Organismal Injury and Abnormalities	congenital heart block	7	3,38E-10	C3,C4A/C4B,FCGR1A,FCGR2A,FCGR2B,FCGR3A/FCGR3B,TRIM21
Cardiovascular Disease, Connective Tissue Disorders, Dermatological Diseases and Conditions, Hematological Disease, Immunological Disease, Organismal Injury and Abnormalities	acute immune thrombocytopenic purpura	6	2,16E-09	C3,C4A/C4B,FCGR1A,FCGR2A,FCGR2B,FCGR3A/FCGR3B
Cardiovascular Disease, Connective Tissue Disorders, Dermatological Diseases and Conditions, Hematological Disease, Immunological Disease, Organismal Injury and Abnormalities	chronic immune thrombocytopenic purpura	6	2,16E-09	C3,C4A/C4B,FCGR1A,FCGR2A,FCGR2B,FCGR3A/FCGR3B
Developmental Disorder, Hematological Disease, Hereditary Disorder, Immunological Disease, Metabolic Disease, Organismal Injury and Abnormalities	congenital agammaglobulinemia	6	2,16E-09	C3,C4A/C4B,FCGR1A,FCGR2A,FCGR2B,FCGR3A/FCGR3B
Cardiovascular Disease, Cell Death and Survival, Connective Tissue Disorders, Hematological Disease, Organismal Injury and Abnormalities	fetal erythroblastosis	6	2,16E-09	C3,C4A/C4B,FCGR1A,FCGR2A,FCGR2B,FCGR3A/FCGR3B
Organismal Injury and Abnormalities, Respiratory Disease	recurrent sinopulmonary infection	6	2,16E-09	C3,C4A/C4B,FCGR1A,FCGR2A,FCGR2B,FCGR3A/FCGR3B
