# Supplementary material for: Beneficial Effect of a Selective Adenosine A2A Receptor Antagonist in the APPswe/PS1dE9 Mouse Model of Alzheimer’s Disease
Source: Front Mol Neurosci. 2018 Jul 12;11:235. doi: 10.3389/fnmol.2018.00235 (PMC6052540; doi:10.3389/fnmol.2018.00235)
Supplement: Supplementary file 3 [file Table_3.XLSX]

## Sheet: Flags_Hippo_APP-Water_vs_WT-Wat
Supplementary Table 3 : list of significatively deregulated probes between APP/PS1 H2O vs WT H2O in Hippocampus
moderated t-test, Benjamini Hochberg correction, adjusted p-values ≤ 0.05, Fold Change >= 1.5
ProbeName	FC Hippocampus APP/PS1 H20 vs WT H2O	GeneSymbol	Description	GO-Slims Molecular Fonction	GO-Slims Biological Process
A_51_P137419	23.2721	Cst7	Mus musculus cystatin F (leukocystatin) (Cst7), mRNA [NM_009977]
A_51_P140710	11.7858	Ccl3	Mus musculus chemokine (C-C motif) ligand 3 (Ccl3), mRNA [NM_011337]
A_51_P246653	11.0079	Clec7a	Mus musculus C-type lectin domain family 7, member a (Clec7a), mRNA [NM_020008]		immune system process(GO:0002376)
A_51_P509573	8.94892	Ccl4	Mus musculus chemokine (C-C motif) ligand 4 (Ccl4), mRNA [NM_013652]
A_51_P303424	8.85567	Itgax	Mus musculus integrin alpha X (Itgax), mRNA [NM_021334]
A_55_P2744077	7.99313	Ccl4	Mus musculus chemokine (C-C motif) ligand 4 (Ccl4), mRNA [NM_013652]
A_55_P1957459	5.69774	Lilrb4	Mus musculus leukocyte immunoglobulin-like receptor, subfamily B, member 4 (Lilrb4), transcript variant 2, mRNA [NM_001291894]		immune system process(GO:0002376)
A_51_P108459	4.86451	Gpr65	Mus musculus G-protein coupled receptor 65 (Gpr65), mRNA [NM_008152]
A_55_P2016462	4.84557	Cxcl10	Mus musculus chemokine (C-X-C motif) ligand 10 (Cxcl10), mRNA [NM_021274]
A_55_P2133195	4.7676	Gm4951	Mus musculus predicted gene 4951 (Gm4951), mRNA [NM_001033767]
A_52_P602847	4.17009	Glycam1	Mus musculus glycosylation dependent cell adhesion molecule 1 (Glycam1), transcript variant 2, mRNA [NM_008134]
A_52_P462657	4.12121	Gm11545	Mus musculus predicted gene 11545 (Gm11545), mRNA [NM_001105561]
A_51_P460954	3.8518	Ccl6	Mus musculus chemokine (C-C motif) ligand 6 (Ccl6), mRNA [NM_009139]
A_55_P1961270	3.77347	Cd72	Mus musculus CD72 antigen (Cd72), transcript variant 1, mRNA [NM_001110320]
A_52_P90363	3.74329	Ifi27l2a	Mus musculus interferon, alpha-inducible protein 27 like 2A (Ifi27l2a), transcript variant 1, mRNA [NM_029803]
A_51_P488739	3.53129	Hcar2	Mus musculus hydroxycarboxylic acid receptor 2 (Hcar2), mRNA [NM_030701]
A_55_P2744772	3.32373	Treml2	Mus musculus triggering receptor expressed on myeloid cells-like 2 (Treml2), mRNA [NM_001033405]
A_51_P483280	3.25207	Prnp	Mus musculus prion protein (Prnp), transcript variant 1, mRNA [NM_011170]
A_55_P2935501	3.2437	Cd180	Mus musculus activated spleen cDNA, RIKEN full-length enriched library, clone:F830005B01 product:lymphocyte antigen 78, full insert sequence. [AK089613]		immune system process(GO:0002376)
A_55_P1990032	2.99841	Cxcl5	Mus musculus chemokine (C-X-C motif) ligand 5 (Cxcl5), mRNA [NM_009141]
A_55_P1993984	2.99654	Hemk1	Mus musculus HemK methyltransferase family member 1 (Hemk1), mRNA [NM_133984]	nucleic acid binding(GO:0003676),transferase activity(GO:0016740)
A_51_P151126	2.95222	Cd52	Mus musculus CD52 antigen (Cd52), mRNA [NM_013706]
A_52_P238027	2.74609	Lyz2	lysozyme 2 [Source:MGI Symbol;Acc:MGI:96897] [ENSMUST00000092163]	catalytic activity(GO:0003824),hydrolase activity(GO:0016787)	metabolic process(GO:0008152)
A_52_P467389	2.67362	Slc15a3	Mus musculus solute carrier family 15, member 3 (Slc15a3), mRNA [NM_023044]
A_55_P1998943	2.63469	Oas1a	Mus musculus 2'-5' oligoadenylate synthetase 1A (Oas1a), mRNA [NM_145211]
A_55_P2181738	2.62005	Lyz1	Mus musculus lysozyme 1 (Lyz1), mRNA [NM_013590]	catalytic activity(GO:0003824),hydrolase activity(GO:0016787)	metabolic process(GO:0008152)
A_52_P700056	2.46896	Wfdc17	Mus musculus WAP four-disulfide core domain 17 (Wfdc17), mRNA [NM_001081957]
A_51_P387123	2.46377	Oasl2	Mus musculus 2'-5' oligoadenylate synthetase-like 2 (Oasl2), mRNA [NM_011854]	transferase activity(GO:0016740)	immune system process(GO:0002376)
A_51_P120470	2.42839	Cd68	Mus musculus CD68 antigen (Cd68), transcript variant 1, mRNA [NM_001291058]
A_55_P2038262	2.41504	Phf11b	Mus musculus PHD finger protein 11B (Phf11b), mRNA [NM_001164327]
A_55_P1961943	2.35235	Cd68	Mus musculus CD68 antigen (Cd68), transcript variant 1, mRNA [NM_001291058]
A_51_P246066	2.34206	Slamf9	Mus musculus SLAM family member 9 (Slamf9), mRNA [NM_029612]
A_52_P249514	2.30927	Ccl12	Mus musculus chemokine (C-C motif) ligand 12 (Ccl12), mRNA [NM_011331]
A_51_P154842	2.28723	Oas1f	Mus musculus 2'-5' oligoadenylate synthetase 1F (Oas1f), mRNA [NM_145153]
A_52_P170188	2.28007	Hcst	Mus musculus hematopoietic cell signal transducer (Hcst), mRNA [NM_011827]	receptor binding(GO:0005102)
A_51_P130095	2.27989	Fcgr2b	Mus musculus Fc receptor, IgG, low affinity IIb (Fcgr2b), transcript variant 1, mRNA [NM_001077189]
A_55_P2054445	2.26896	Cd84	Mus musculus CD84 antigen (Cd84), transcript variant 1, mRNA [NM_013489]
A_55_P2015687	2.25042	Phf11d	Mus musculus PHD finger protein 11D (Phf11d), mRNA [NM_199015]
A_51_P261517	2.24475	Tyrobp	Mus musculus TYRO protein tyrosine kinase binding protein (Tyrobp), mRNA [NM_011662]	receptor binding(GO:0005102)
A_55_P2744251	2.24369	Irf7	Mus musculus interferon regulatory factor 7 (Irf7), transcript variant 1, mRNA [NM_016850]		immune system process(GO:0002376)
A_52_P670026	2.24359	Rsad2	Mus musculus radical S-adenosyl methionine domain containing 2 (Rsad2), mRNA [NM_021384]	catalytic activity(GO:0003824)	immune system process(GO:0002376)
A_55_P1962937	2.21704	Trem2	Mus musculus triggering receptor expressed on myeloid cells 2 (Trem2), transcript variant 2, mRNA [NM_001272078]
A_66_P116120	2.15275	Hcst	Mus musculus hematopoietic cell signal transducer (Hcst), mRNA [NM_011827]	receptor binding(GO:0005102)
A_55_P1978424	2.15178	Bcl2a1d	Mus musculus B cell leukemia/lymphoma 2 related protein A1d (Bcl2a1d), mRNA [NM_007536]
A_55_P2734707	2.15049	Trim30a	Mus musculus adult male hypothalamus cDNA, RIKEN full-length enriched library, clone:A230045A11 product:tripartite motif protein 30, full insert sequence. [AK138249]
A_30_P01024661	2.11077		lincRNA:chr7:111526943-111545093 reverse strand
A_52_P681310	2.1076	Plaur	Mus musculus plasminogen activator, urokinase receptor (Plaur), mRNA [NM_011113]	receptor binding(GO:0005102)
A_51_P186476	2.09759	Slc11a1	Mus musculus solute carrier family 11 (proton-coupled divalent metal ion transporters), member 1 (Slc11a1), mRNA [NM_013612]
A_55_P2044932	2.08772	Gpr84	Mus musculus G protein-coupled receptor 84 (Gpr84), mRNA [NM_030720]
A_52_P11901	2.05271	Ptprc	Mus musculus protein tyrosine phosphatase, receptor type, C (Ptprc), transcript variant 2, mRNA [NM_011210]	hydrolase activity(GO:0016787)
A_51_P452629	2.04199	Tlr2	Mus musculus toll-like receptor 2 (Tlr2), mRNA [NM_011905]		immune system process(GO:0002376)
A_55_P1984886	2.02188	Hcst	Mus musculus hematopoietic cell signal transducer (Hcst), mRNA [NM_011827]	receptor binding(GO:0005102)
A_65_P14603	1.99918	AU020206	Mus musculus 3 days neonate thymus cDNA, RIKEN full-length enriched library, clone:A630040D01 product:unclassifiable, full insert sequence. [AK080297]
A_51_P514712	1.99599	Parp14	Mus musculus poly (ADP-ribose) polymerase family, member 14 (Parp14), mRNA [NM_001039530]	nucleic acid binding(GO:0003676),transferase activity(GO:0016740)
A_52_P180373	1.97674	Mpeg1	Mus musculus macrophage expressed gene 1 (Mpeg1), mRNA [NM_010821]
A_51_P282557	1.96598	C3ar1	Mus musculus complement component 3a receptor 1 (C3ar1), mRNA [NM_009779]
A_51_P390538	1.9653	Mpeg1	Mus musculus macrophage expressed gene 1 (Mpeg1), mRNA [NM_010821]
A_52_P354823	1.93564	Irf8	Mus musculus interferon regulatory factor 8 (Irf8), transcript variant 2, mRNA [NM_008320]
A_55_P2944079	1.93446	Wdr82	WD repeat domain containing 82 [Source:MGI Symbol;Acc:MGI:1924555] [ENSMUST00000191147]
A_52_P99810	1.93161	Cx3cr1	Mus musculus chemokine (C-X3-C motif) receptor 1 (Cx3cr1), mRNA [NM_009987]
A_55_P2635931	1.92764	Plek	Mus musculus pleckstrin (Plek), mRNA [NM_019549]
A_52_P244682	1.89987	Rab7b	Mus musculus RIKEN cDNA 5430435G22 gene (5430435G22Rik), mRNA [NM_145509]
A_55_P2169669	1.89413	Csf1	Mus musculus colony stimulating factor 1 (macrophage) (Csf1), transcript variant 3, mRNA [NM_001113530]		cell proliferation(GO:0008283),immune system process(GO:0002376)
A_55_P2157250	1.88381	Gfap	Mus musculus glial fibrillary acidic protein (Gfap), transcript variant 2, mRNA [NM_010277]
A_55_P2738728	1.83841	Endou	Mus musculus endonuclease, polyU-specific (Endou), transcript variant 2, mRNA [NM_001168693]	hydrolase activity(GO:0016787)
A_55_P1960053	1.8233	Hvcn1	Mus musculus hydrogen voltage-gated channel 1 (Hvcn1), transcript variant 1, mRNA [NM_001042489]
A_66_P117032	1.81559	C4b	Mus musculus complement component 4B (Chido blood group) (C4b), mRNA [NM_009780]
A_66_P112305	1.80659	Myo1f	Mus musculus myosin IF (Myo1f), mRNA [NM_053214]
A_52_P646832	1.79784	Samsn1	Mus musculus SAM domain, SH3 domain and nuclear localization signals, 1 (Samsn1), mRNA [NM_023380]
A_52_P114722	1.7922	Ptpn6	Mus musculus protein tyrosine phosphatase, non-receptor type 6 (Ptpn6), transcript variant 2, mRNA [NM_001077705]	hydrolase activity(GO:0016787)	cell proliferation(GO:0008283),cell differentiation(GO:0030154)
A_66_P131645	1.7828	Ahnak2	PREDICTED: Mus musculus AHNAK nucleoprotein 2 (Ahnak2), transcript variant X1, mRNA [XM_006543025]
A_55_P2736395	1.77514	Ccrl2	Mus musculus chemokine (C-C motif) receptor-like 2 (Ccrl2), transcript variant 1, mRNA [NM_017466]
A_51_P428708	1.74395	C4b	Mus musculus complement component 4B (Chido blood group) (C4b), mRNA [NM_009780]
A_51_P316042	1.7408	Card11	Mus musculus caspase recruitment domain family, member 11 (Card11), mRNA [NM_175362]
A_51_P172853	1.72508	Cd14	Mus musculus CD14 antigen (Cd14), mRNA [NM_009841]		immune system process(GO:0002376)
A_52_P63044	1.72084	Lsp1	Mus musculus lymphocyte specific 1 (Lsp1), transcript variant 2, mRNA [NM_019391]
A_55_P2017914	1.7174	Csf1	Mus musculus colony stimulating factor 1 (macrophage) (Csf1), transcript variant 3, mRNA [NM_001113530]		cell proliferation(GO:0008283),immune system process(GO:0002376)
A_52_P677117	1.7046	Ptprc	Mus musculus protein tyrosine phosphatase, receptor type, C (Ptprc), transcript variant 2, mRNA [NM_011210]	hydrolase activity(GO:0016787)
A_51_P401668	1.702	Laptm5	Mus musculus lysosomal-associated protein transmembrane 5 (Laptm5), mRNA [NM_010686]
A_52_P512201	1.70093	Sp110	Mus musculus Sp110 nuclear body protein (Sp110), transcript variant 1, mRNA [NM_175397]		immune system process(GO:0002376)
A_55_P2129047	1.69806	Tlr7	Mus musculus toll-like receptor 7 (Tlr7), transcript variant 1, mRNA [NM_001290755]		immune system process(GO:0002376)
A_51_P270741	1.69512	Syngr1	Mus musculus synaptogyrin 1 (Syngr1), transcript variant 1b, mRNA [NM_009303]
A_55_P2498142	1.6906	Irgm1	Mus musculus immunity-related GTPase family M member 1 (Irgm1), mRNA [NM_008326]	hydrolase activity(GO:0016787)	immune system process(GO:0002376)
A_51_P102789	1.68479	C1qc	Mus musculus complement component 1, q subcomponent, C chain (C1qc), mRNA [NM_007574]		immune system process(GO:0002376)
A_55_P1966660	1.67165	LOC547349	Mus musculus MHC class I family member (LOC547349), mRNA [NM_001025208]
A_55_P2804638	1.66655	Cd14	Mus musculus CD14 antigen (Cd14), mRNA [NM_009841]		immune system process(GO:0002376)
A_51_P296764	1.66542	Fcgr1	Mus musculus Fc receptor, IgG, high affinity I (Fcgr1), mRNA [NM_010186]		immune system process(GO:0002376)
A_52_P338956	1.65825	Aspg	Mus musculus asparaginase homolog (S. cerevisiae) (Aspg), mRNA [NM_001081169]	hydrolase activity(GO:0016787)	lipid metabolic process(GO:0006629)
A_55_P2734922	1.65585	Siglech	Mus musculus sialic acid binding Ig-like lectin H (Siglech), mRNA [NM_178706]
A_51_P465350	1.65415	Ly86	Mus musculus lymphocyte antigen 86 (Ly86), mRNA [NM_010745]		immune system process(GO:0002376)
A_55_P1957413	1.65371	Lsp1	Mus musculus lymphocyte specific 1 (Lsp1), transcript variant 2, mRNA [NM_019391]
A_51_P181451	1.65333	C1qa	Mus musculus complement component 1, q subcomponent, alpha polypeptide (C1qa), mRNA [NM_007572]		immune system process(GO:0002376)
A_55_P2716756	1.64882	Irf8	interferon regulatory factor 8 [Source:MGI Symbol;Acc:MGI:96395] [ENSMUST00000162775]
A_55_P2505725	1.64	Ptpn6	Mus musculus protein tyrosine phosphatase, non-receptor type 6 (Ptpn6), transcript variant 2, mRNA [NM_001077705]	hydrolase activity(GO:0016787)	cell proliferation(GO:0008283),cell differentiation(GO:0030154)
A_51_P355122	1.63187	Tnni2	Mus musculus troponin I, skeletal, fast 2 (Tnni2), mRNA [NM_009405]
A_55_P2741193	1.62433	C920025E04Rik	Mus musculus RIKEN cDNA C920025E04 gene (C920025E04Rik), mRNA [NM_001271005]
A_51_P328613	1.6242	Fcgr3	Mouse Fc gamma receptor (IgG 2.4G2 receptor mRNA, complete cds. [M14215]
A_51_P421140	1.61388	Tubb6	Mus musculus tubulin, beta 6 class V (Tubb6), mRNA [NM_026473]
A_51_P423981	1.6027	Ctss	Mus musculus cathepsin S (Ctss), transcript variant 2, mRNA [NM_021281]	hydrolase activity(GO:0016787)
A_51_P129012	1.59752	B2m	Mus musculus beta-2 microglobulin (B2m), mRNA [NM_009735]		immune system process(GO:0002376)
A_65_P19395	1.59083	H2-D1	Mus musculus histocompatibility 2, D region locus 1 (H2-D1), mRNA [NM_010380]	receptor binding(GO:0005102)	immune system process(GO:0002376)
A_51_P405476	1.58687	Fcer1g	Mus musculus Fc receptor, IgE, high affinity I, gamma polypeptide (Fcer1g), mRNA [NM_010185]
A_66_P111502	1.58685	Cyba	Mus musculus cytochrome b-245, alpha polypeptide (Cyba), transcript variant 2, mRNA [NM_001301284]	oxidoreductase activity(GO:0016491)
A_51_P198434	1.58593	H2-K1	Mus musculus histocompatibility 2, K1, K region (H2-K1), transcript variant 1, mRNA [NM_001001892]	receptor binding(GO:0005102)	immune system process(GO:0002376)
A_55_P1966194	1.58156	Plek	Mus musculus pleckstrin (Plek), mRNA [NM_019549]
A_55_P2125049	1.58103	Gm11127	Mus musculus predicted gene 11127 (Gm11127), mRNA [NM_001199967]	receptor binding(GO:0005102)
A_51_P121891	1.57608	Rac2	Mus musculus RAS-related C3 botulinum substrate 2 (Rac2), mRNA [NM_009008]
A_51_P351860	1.57079	C1qb	Mus musculus complement component 1, q subcomponent, beta polypeptide (C1qb), mRNA [NM_009777]		immune system process(GO:0002376)
A_51_P494597	1.5666	Themis2	thymocyte selection associated family member 2 [Source:MGI Symbol;Acc:MGI:2446213] [ENSMUST00000045154]		immune system process(GO:0002376)
A_66_P114333	1.56477	Tlr12	Mus musculus toll-like receptor 12 (Tlr12), mRNA [NM_205823]		immune system process(GO:0002376)
A_55_P1979341	1.5603	Cyba	Mus musculus cytochrome b-245, alpha polypeptide (Cyba), transcript variant 1, mRNA [NM_007806]	oxidoreductase activity(GO:0016491)
A_51_P237754	1.55224	H2-T23	Mus musculus histocompatibility 2, T region locus 23 (H2-T23), mRNA [NM_010398]	receptor binding(GO:0005102)	immune system process(GO:0002376)
A_55_P1972605	1.54618	Adora3	Mus musculus adenosine A3 receptor (Adora3), mRNA [NM_009631]
A_55_P1986225	1.54489		predicted gene 9613 [Source:MGI Symbol;Acc:MGI:3780021] [ENSMUST00000171662]
A_51_P377452	1.54075	Ncf4	Mus musculus neutrophil cytosolic factor 4 (Ncf4), mRNA [NM_008677]	lipid binding(GO:0008289)
A_51_P484020	1.53668	AF251705	Mus musculus cDNA sequence AF251705 (AF251705), mRNA [NM_134158]		immune system process(GO:0002376)
A_51_P256202	1.52911	Ctsz	Mus musculus cathepsin Z (Ctsz), mRNA [NM_022325]	hydrolase activity(GO:0016787)
A_55_P2185605	1.52134	Cd48	Mus musculus CD48 antigen (Cd48), mRNA [NM_007649]
A_55_P1978511	1.51843	H2-Q7	Mus musculus histocompatibility 2, Q region locus 7 (H2-Q7), transcript variant 1, mRNA [NM_010394]	receptor binding(GO:0005102)	immune system process(GO:0002376)
A_51_P185906	1.51279	Abi3	Mus musculus ABI gene family, member 3 (Abi3), transcript variant 1, mRNA [NM_025659]
A_55_P1971951	1.51105	Cd86	Mus musculus CD86 antigen (Cd86), mRNA [NM_019388]	receptor binding(GO:0005102)	immune system process(GO:0002376)
A_51_P384629	1.51096	Ctsd	Mus musculus cathepsin D (Ctsd), mRNA [NM_009983]	hydrolase activity(GO:0016787)
A_55_P2151986	1.50228	Gngt2	Mus musculus guanine nucleotide binding protein (G protein), gamma transducing activity polypeptide 2 (Gngt2), transcript variant 3, mRNA [NM_001284393]		metabolic process(GO:0008152)
A_55_P2748424	-1.63615	LOC102641261	PREDICTED: Mus musculus uncharacterized LOC102641261 (LOC102641261), ncRNA [XR_406007]
A_52_P365925	-1.78536		predicted gene 7731 [Source:MGI Symbol;Acc:MGI:3644153] [ENSMUST00000091759]
